# Supplementary material for: Genome-wide analysis of DNA methylation and gene expression defines molecular characteristics of Crohn’s disease-associated fibrosis
Source: Clin Epigenetics. 2016 Mar 12;8:30. doi: 10.1186/s13148-016-0193-6 (PMC4789277; doi:10.1186/s13148-016-0193-6)
Supplement: Additional file 1: Table S1. — Differentially methylated regions (DMRs) between normal and fibrotic HIF. Each row represents one DMR. For each DMR, a unique ID, coordinates in the form of chr, start, end (hg19), and the DMR width are provided. Each DMR is categorized by a pattern code: “01” represents hypermethylation in fibrotic samples, and “10” represents hypomethylation in fibrotic samples. The “ratio” column represents the magnitude of the difference in sequencing signal as a log2 fold change, “p.value” is the unadjusted p value, and “q.value” is the Benjamini-Hochberg adjusted p value. “Genomic_context” specifies if the DMR falls within a portion of an annotated gene model. Multiple overlaps are resolved using the priority: promoter > exon > intron > 3′ end > intergenic. Overlap with CpG shores, islands, and shelves is provided, along with the distance to the nearest gene and the names of the nearest genes. (XLS 461 kb) [file 13148_2016_193_MOESM1_ESM.xls]

## Sheet: SuppTable 1
Supplementary Table 1: Differentially methylated regions of normal and fibrotic HIF
	chr	start	end	width	pattern	ratio	p. value	q. value	genomic_context	cpg_island	cpg_shore	cpg_shelf	genes_nearest	genes_dist	encode_dnase1_hss
chr1_s_50482	chr1	754100	754249	150	01	3.62961	2.73946e-08	1.56007e-06	3' end				FAM87B	0	yes
chr1_s_50592	chr1	882650	882799	150	01	0.871067	8.50505e-05	0.000349543	intron			yes	NOC2L	0
chr1_s_50603	chr1	1281500	1281649	150	01	1.04957	0.000359059	0.000905288	intron			yes	DVL1	0	yes
chr1_s_50614	chr1	1977150	1977399	250	01	0.816539	2.22551e-05	4.40043e-05	intergenic		yes		PRKCZ	4509	yes
chr1_s_50625	chr1	2484250	2484649	400	01	0.732722	0.00334848	0.00364147	intron				LOC115110	0
chr1_s_50666	chr1	3134300	3134499	200	10	-2.4446	1.57632e-09	5.51141e-08	intron				PRDM16	0
chr1_s_50720	chr1	3142950	3143799	850	10	-1.71618	9.96185e-09	3.24843e-08	intron				PRDM16	0	yes
chr1_s_50731	chr1	3204950	3205099	150	10	-1.09994	0.000125213	0.000487517	intron		yes		PRDM16	0
chr1_s_50742	chr1	3308400	3309599	1200	10	-1.04362	1.18532e-10	5.55618e-10	intron		yes		PRDM16	0	yes
chr1_s_50753	chr1	3368100	3368849	750	10	-0.69805	3.92155e-06	7.94909e-06	intergenic			yes	ARHGEF16	2297	yes
chr1_s_50763	chr1	3818100	3818299	200	10	-1.50421	4.32306e-05	7.92562e-05	intron		yes		LINC01134	0
chr1_s_50635	chr1	4154750	4154899	150	01	1.20675	0.0135753	0.0160599	intergenic				LINC01346	142106	yes
chr1_s_50645	chr1	4193150	4193299	150	01	2.35922	0.000630113	0.00136435	intergenic	yes	yes		LINC01346	180506	yes
chr1_s_50773	chr1	5886700	5886849	150	10	-1.93918	0.00033577	0.000979911	intergenic				MIR4689	35882	yes
chr1_s_50656	chr1	6077700	6077849	150	01	2.46923	4.4884e-05	0.000224058	intron				KCNAB2	0
chr1_s_50483	chr1	7703800	7704049	250	01	1.25743	0.000915349	0.0012443	intron				CAMTA1	0	yes
chr1_s_50492	chr1	7704900	7705049	150	01	1.21866	0.00962733	0.0120088	intron				CAMTA1	0	yes
chr1_s_50793	chr1	7769350	7769499	150	10	-0.844218	0.000413197	0.00112941	intron			yes	CAMTA1	0
chr1_s_50667	chr1	7830550	7831199	650	10	-1.13619	5.57379e-07	1.30636e-06	promoter		yes		VAMP3	129	yes
chr1_s_50503	chr1	8123900	8124049	150	01	1.47692	0.00107603	0.00203473	intergenic				ERRFI1	37506	yes
chr1_s_50676	chr1	8143850	8143999	150	10	-2.17592	0.000219156	0.000716881	intergenic				ERRFI1	57456	yes
chr1_s_50687	chr1	8644950	8645099	150	10	-1.0319	0.00027577	0.000844743	intron				RERE	0
chr1_s_50698	chr1	8647950	8648149	200	10	-2.54711	2.05949e-08	2.03889e-07	intron				RERE	0	yes
chr1_s_50514	chr1	8755650	8755849	200	01	0.524888	0.00193432	0.00234626	intron				RERE	0
chr1_s_50708	chr1	9375700	9375999	300	10	-2.21789	3.69722e-07	2.07969e-06	intron				SPSB1	0	yes
chr1_s_50525	chr1	9532700	9532849	150	01	2.32294	5.54252e-05	0.00025648	intergenic				LOC100506022	43644	yes
chr1_s_50536	chr1	9744750	9744899	150	01	0.480843	0.0088015	0.0110955	intron				PIK3CD, PIK3CD-AS2	0
chr1_s_50717	chr1	10168500	10168799	300	10	-1.14824	0.0154239	0.0210327	intron				UBE4B	0	yes
chr1_s_50546	chr1	10496600	10496749	150	01	1.11477	0.000203663	0.00060842	intron				APITD1-CORT, APITD1	0
chr1_s_50718	chr1	11377000	11377149	150	10	-1.27964	0.0108864	0.0146527	intergenic				UBIAD1	28508	yes
chr1_s_50556	chr1	12139550	12139699	150	01	2.46607	7.52145e-06	8.10266e-05	intron				TNFRSF8	0	yes
chr1_s_50566	chr1	12600650	12600799	150	01	2.19712	3.92939e-05	0.00021161	intergenic		yes		DHRS3	27139	yes
chr1_s_50577	chr1	12667350	12667499	150	01	2.31182	3.58585e-06	5.31154e-05	intron				DHRS3	0	yes
chr1_s_50582	chr1	12674850	12674999	150	01	1.22621	3.34749e-06	5.31154e-05	intron		yes	yes	DHRS3	0	yes
chr1_s_50719	chr1	14943100	14943399	300	10	-0.891659	0.000517859	0.00100633	intron				KAZN	0	yes
chr1_s_50721	chr1	14987200	14987349	150	10	-0.930745	0.0173901	0.0215056	intron				KAZN	0	yes
chr1_s_50583	chr1	15055150	15055349	200	01	1.27944	6.31493e-06	1.63726e-05	intron				KAZN	0	yes
chr1_s_50584	chr1	15114700	15114849	150	01	1.76399	0.000243751	0.000685007	intron				KAZN	0	yes
chr1_s_50722	chr1	15120750	15120949	200	10	-1.95477	0.000176095	0.000264143	intron				KAZN	0	yes
chr1_s_50723	chr1	15298350	15298499	150	10	-1.83071	0.000148338	0.000545269	intron				KAZN	0	yes
chr1_s_50585	chr1	15314850	15315149	300	01	1.8429	5.46113e-08	3.98663e-07	intron				KAZN	0	yes
chr1_s_50586	chr1	15354500	15354699	200	01	2.14251	3.30411e-06	9.83724e-06	intron				KAZN	0	yes
chr1_s_50587	chr1	15753550	15753899	350	01	1.41373	5.74297e-14	1.3496e-12	exon				EFHD2	0	yes
chr1_s_50588	chr1	16382250	16382399	150	01	1.83067	9.91614e-05	0.000377025	exon				CLCNKB	0	yes
chr1_s_50589	chr1	16719300	16719449	150	01	0.812332	9.72825e-05	0.000377025	intron				SZRD1	0	yes
chr1_s_50724	chr1	16934750	16934899	150	10	-1.05054	0.0278015	0.0322837	intron				NBPF1	0	yes
chr1_s_50590	chr1	17425250	17425399	150	01	1.86796	8.34766e-05	0.000345432	intron				PADI2	0	yes
chr1_s_50591	chr1	17753300	17753449	150	01	0.987767	0.00754723	0.00977428	intron				RCC2	0
chr1_s_50593	chr1	17902450	17902599	150	01	1.47974	0.000122667	0.000442722	intron				ARHGEF10L	0	yes
chr1_s_50725	chr1	18017450	18017599	150	10	-1.21575	0.0068394	0.0098387	intron				ARHGEF10L	0
chr1_s_50726	chr1	18300150	18300399	250	10	-1.97153	0.000100059	0.00017283	intergenic				LOC101927876	91751	yes
chr1_s_50727	chr1	18505250	18505449	200	10	-1.89101	3.02506e-07	1.46088e-06	intron				IGSF21	0	yes
chr1_s_50728	chr1	18546550	18546799	250	10	-1.05738	3.64132e-05	6.91852e-05	intron				IGSF21	0
chr1_s_50594	chr1	19686750	19687049	300	01	1.14413	0.000349142	0.000707982	intron				CAPZB	0	yes
chr1_s_50729	chr1	19803350	19803549	200	10	-2.33062	2.72838e-05	5.34871e-05	intron				CAPZB	0	yes
chr1_s_50730	chr1	20003350	20003499	150	10	-2.43435	7.0503e-07	1.9778e-05	intron			yes	HTR6	0	yes
chr1_s_50732	chr1	20806550	20806799	250	10	-0.49834	0.0164976	0.0188073	intergenic			yes	CAMK2N1	2084
chr1_s_50595	chr1	21409850	21409999	150	01	2.35488	9.76261e-05	0.000377025	intron				EIF4G3	0	yes
chr1_s_50596	chr1	21589400	21589549	150	01	1.9722	0.000755808	0.00155312	intron				ECE1	0	yes
chr1_s_50597	chr1	21646350	21646499	150	01	0.828231	0.000102442	0.000385375	intron				ECE1	0	yes
chr1_s_50598	chr1	22142600	22142799	200	01	2.07785	8.12707e-06	2.0279e-05	intron		yes		LDLRAD2	0	yes
chr1_s_50599	chr1	22555350	22555499	150	01	0.886078	0.0255536	0.0283885	intergenic				MIR4418	37232	yes
chr1_s_50600	chr1	23079950	23080099	150	01	2.90948	3.49526e-06	5.31154e-05	intron				EPHB2	0	yes
chr1_s_50601	chr1	23118250	23118699	450	01	0.643573	0.000450222	0.000508692	intron				EPHB2	0	yes
chr1_s_50602	chr1	23203000	23203149	150	01	2.04374	0.00129277	0.00233883	intron				EPHB2	0	yes
chr1_s_50733	chr1	23528750	23528899	150	10	-1.0202	0.0111441	0.0149617	intergenic				HTR1D	7527	yes
chr1_s_50604	chr1	23751550	23751799	250	01	1.36132	0.000208997	0.000313495	promoter	yes	yes		TCEA3	277	yes
chr1_s_50605	chr1	24162200	24162399	200	01	1.54441	0.000421682	0.000581477	intergenic				FUCA1	9172
chr1_s_50734	chr1	24180850	24180999	150	10	-0.989062	0.0255039	0.0299418	exon				FUCA1	0	yes
chr1_s_50606	chr1	25046750	25046999	250	01	1.83101	0.00138387	0.00177054	intergenic				CLIC4	24760	yes
chr1_s_50607	chr1	25957650	25957799	150	01	2.1878	2.40211e-05	0.000165742	intron				MAN1C1	0
chr1_s_50608	chr1	25985100	25985349	250	01	0.704656	0.000115038	0.00017872	intron				MAN1C1	0
chr1_s_50735	chr1	26038050	26038299	250	10	-3.75996	3.41117e-10	4.77648e-09	intron				MAN1C1	0	yes
chr1_s_50609	chr1	26063750	26064049	300	01	1.61568	1.26862e-07	7.71746e-07	intron				MAN1C1	0	yes
chr1_s_50610	chr1	26070250	26070399	150	01	1.9159	5.51496e-05	0.00025648	intron				MAN1C1	0	yes
chr1_s_50611	chr1	26071250	26071399	150	01	1.57368	0.000186673	0.000581831	intron				MAN1C1	0	yes
chr1_s_50612	chr1	26092350	26092549	200	01	1.84611	1.45568e-05	3.25972e-05	intron				MAN1C1	0	yes
chr1_s_50613	chr1	26663100	26663249	150	01	1.50356	0.00362181	0.00528005	exon	yes			AIM1L	0	yes
chr1_s_50615	chr1	26772800	26772949	150	01	1.05214	0.0107396	0.0132108	exon				DHDDS	0	yes
chr1_s_50616	chr1	27342600	27342749	150	01	1.5348	7.65903e-05	0.000324141	intergenic			yes	FAM46B	3266
chr1_s_50617	chr1	27680200	27680399	200	01	1.26667	0.000327559	0.000474146	3' end			yes	SYTL1	0
chr1_s_50618	chr1	27729850	27730299	450	01	2.07599	2.04874e-11	6.14621e-11	3' end				WASF2	430	yes
chr1_s_50619	chr1	29489050	29489299	250	01	2.57161	2.08975e-10	3.63616e-09	intron				SRSF4	0	yes
chr1_s_50620	chr1	29596000	29596149	150	01	1.06389	9.26149e-06	9.28079e-05	intron				PTPRU	0	yes
chr1_s_50736	chr1	30581500	30581649	150	10	-1.22586	0.0133789	0.0171418	intergenic				LOC101929406	71040
chr1_s_50737	chr1	31079350	31079499	150	10	-1.47437	0.00105685	0.00229919	intergenic				MATN1	104624
chr1_s_50738	chr1	31093550	31093699	150	10	-1.08584	0.00183893	0.0034271	intergenic				MATN1	90424
chr1_s_50739	chr1	31131000	31131149	150	10	-0.4682	0.00169645	0.00320969	intergenic				MATN1	52974	yes
chr1_s_50621	chr1	31220950	31221099	150	01	0.754986	0.00915834	0.0115046	intron				LAPTM5	0	yes
chr1_s_50740	chr1	31234850	31234999	150	10	-0.869643	0.00332069	0.00552424	intergenic				LAPTM5	4166	yes
chr1_s_50741	chr1	31385850	31385999	150	10	-1.02016	0.000117731	0.000487517	intergenic			yes	SDC3	4369	yes
chr1_s_50622	chr1	32135650	32135899	250	01	1.34117	0.00363829	0.0041947	intron				COL16A1	0	yes
chr1_s_50623	chr1	34011000	34011149	150	01	1.73705	0.00142772	0.00251265	intron				CSMD2	0
chr1_s_50743	chr1	37162500	37162649	150	10	-1.0806	0.0113705	0.0152274	intergenic				GRIK3	98478
chr1_s_50744	chr1	37243750	37243899	150	10	-0.543894	0.0253645	0.029891	intergenic				GRIK3	17228
chr1_s_50745	chr1	37260350	37260499	150	10	-0.824233	0.0023825	0.00426352	3' end				GRIK3	628	yes
chr1_s_50746	chr1	38086950	38087349	400	10	-1.227	1.11852e-05	2.151e-05	intron				RSPO1	0	yes
chr1_s_50747	chr1	38155250	38155399	150	10	-2.35672	9.39692e-05	0.000420887	exon		yes		C1orf109	0	yes
chr1_s_50748	chr1	38316250	38316449	200	10	-2.28466	3.61897e-05	6.82434e-05	intron				MTF1	0	yes
chr1_s_50749	chr1	38941550	38941699	150	10	-1.02768	0.0108615	0.0146527	intergenic		yes		LINC01343	261110	yes
chr1_s_50624	chr1	39547900	39548049	150	01	1.97138	0.0019621	0.0031778	intergenic	yes	yes		MACF1	1789	yes
chr1_s_50750	chr1	39847600	39847749	150	10	-0.656131	0.0219623	0.0266044	exon				MACF1	0	yes
chr1_s_50626	chr1	39986900	39987049	150	01	4.62387	1.7221e-11	1.93756e-09	3' end				BMP8A	0
chr1_s_50627	chr1	40420150	40420449	300	01	2.65197	1.79109e-10	6.53748e-09	promoter		yes		MFSD2A	334	yes
chr1_s_50751	chr1	40513300	40513449	150	10	-1.15837	0.0124526	0.0162279	intron				CAP1	0	yes
chr1_s_50752	chr1	40759100	40759249	150	10	-1.7208	1.7142e-05	0.000146257	3' end				ZMPSTE24	0
chr1_s_50754	chr1	41166950	41167099	150	10	-1.08739	0.0068101	0.00983681	intron				NFYC	0
chr1_s_50628	chr1	41828100	41828299	200	01	2.04658	6.37407e-06	1.63726e-05	promoter	yes	yes		FOXO6	0	yes
chr1_s_50629	chr1	41920250	41920399	150	01	1.38074	0.0013607	0.00243079	intergenic				EDN2	24046	yes
chr1_s_50630	chr1	41940550	41940749	200	01	1.61088	1.09552e-07	8.9836e-07	intergenic				EDN2	3696	yes
chr1_s_50755	chr1	42088050	42088399	350	10	-0.673117	0.0107808	0.0126338	intron				HIVEP3	0	yes
chr1_s_50631	chr1	43425600	43425749	150	01	2.01848	0.000723082	0.00150506	promoter		yes		SLC2A1-AS1	0	yes
chr1_s_50632	chr1	45252100	45252399	300	01	1.44507	1.02285e-07	6.78802e-07	exon	yes	yes		BEST4	0	yes
chr1_s_50633	chr1	45298150	45298299	150	01	1.41997	4.78294e-05	0.000231195	intron				PTCH2	0	yes
chr1_s_50634	chr1	45584100	45584249	150	01	0.503525	0.00324443	0.00478587	intron				ZSWIM5	0
chr1_s_50756	chr1	47911050	47911499	450	10	-2.52797	5.81727e-11	3.11639e-10	intergenic		yes		FOXD2	4686	yes
chr1_s_50757	chr1	48249000	48249649	650	10	-0.59514	0.00681439	0.00824322	intron				TRABD2B	0	yes
chr1_s_50758	chr1	50770800	50770949	150	10	-1.56266	0.000201749	0.000680582	intergenic				ELAVL4	101342	yes
chr1_s_50636	chr1	53067750	53068049	300	01	1.36271	0.00110522	0.00196783	promoter	yes	yes		GPX7	0	yes
chr1_s_50759	chr1	53339750	53339899	150	10	-1.77763	2.51673e-05	0.000178855	intron				ZYG11A	0
chr1_s_50760	chr1	53573400	53573549	150	10	-2.87206	3.84732e-08	4.10124e-06	3' end				SLC1A7	0	yes
chr1_s_50637	chr1	53995850	53995999	150	01	1.36098	0.000173232	0.000567594	intron				GLIS1	0	yes
chr1_s_50638	chr1	54117400	54117599	200	01	0.925075	2.76047e-05	5.52094e-05	intron				GLIS1	0
chr1_s_50639	chr1	54129200	54129549	350	01	1.78209	9.98075e-09	9.23752e-08	intron				GLIS1	0	yes
chr1_s_50640	chr1	54273150	54273449	300	01	0.279591	0.00810677	0.0111659	exon				NDC1	0
chr1_s_50641	chr1	54739600	54739749	150	01	2.68679	3.50238e-06	5.31154e-05	intron				SSBP3	0	yes
chr1_s_50642	chr1	54755350	54755599	250	01	1.01771	0.000502063	0.000716057	intron				SSBP3	0	yes
chr1_s_50643	chr1	57031850	57031999	150	01	1.67868	0.000242738	0.000684867	intron				PPAP2B	0	yes
chr1_s_50644	chr1	57039650	57039899	250	01	2.22723	3.01737e-08	1.75008e-07	intron				PPAP2B	0
chr1_s_50761	chr1	57240000	57240249	250	10	-1.04207	0.000278093	0.000440314	intron				C1orf168	0	yes
chr1_s_50646	chr1	57795950	57796099	150	01	2.05779	7.14194e-05	0.000307403	intron				DAB1	0
chr1_s_50647	chr1	58129100	58129249	150	01	2.01283	4.53812e-05	0.000224069	intron				DAB1	0
chr1_s_50648	chr1	59218950	59219149	200	01	1.10405	0.000190288	0.000296758	intergenic				JUN	27313	yes
chr1_s_50762	chr1	60216550	60216699	150	10	-1.51435	0.00104191	0.00228535	intron				FGGY	0	yes
chr1_s_50649	chr1	60452200	60452349	150	01	2.50105	1.80843e-05	0.000138469	intergenic				C1orf87	3716	yes
chr1_s_50764	chr1	61907500	61907699	200	10	-1.40489	5.74881e-05	9.96687e-05	intron				NFIA	0	yes
chr1_s_50765	chr1	63274400	63274599	200	10	-0.865081	0.00033277	0.000470631	intron				ATG4C	0
chr1_s_50650	chr1	63466300	63466449	150	01	1.11244	4.98673e-05	0.000236371	intergenic				ATG4C	135358	yes
chr1_s_50651	chr1	64808900	64809049	150	01	1.26828	0.00389795	0.00561021	intergenic				UBE2U	98872	yes
chr1_s_50652	chr1	65314600	65314899	300	01	0.70254	0.00766416	0.0108428	intron				JAK1	0	yes
chr1_s_50653	chr1	66015750	66015899	150	01	1.32933	0.000183097	0.000580925	intron				LEPR	0
chr1_s_50654	chr1	66822150	66822299	150	01	0.722883	3.75561e-05	0.000210847	intron				PDE4B	0
chr1_s_50655	chr1	68185900	68186049	150	01	0.733163	0.00193681	0.00316569	intron				GNG12	0
chr1_s_50657	chr1	68753250	68753399	150	01	1.71078	0.00196086	0.0031778	intergenic				WLS	54965
chr1_s_50766	chr1	68939650	68939799	150	10	-1.71397	0.00161342	0.00310452	3' end				DEPDC1	35
chr1_s_50658	chr1	72597800	72597949	150	01	0.885294	2.68864e-06	5.03059e-05	intron				NEGR1	0
chr1_s_50767	chr1	85377650	85377799	150	10	-1.5217	0.00015124	0.000545772	intergenic				MCOLN2	13466
chr1_s_50768	chr1	85997100	85997299	200	10	-1.16062	0.000238559	0.000347313	intron				DDAH1	0	yes
chr1_s_50769	chr1	87169400	87169549	150	10	-1.38388	0.00354387	0.00581195	promoter		yes		SH3GLB1	703	yes
chr1_s_50770	chr1	88616850	88616999	150	10	-0.942331	9.20185e-06	0.000104353	intergenic				PKN2-AS1	386196
chr1_s_50659	chr1	89476050	89476499	450	01	1.32822	0.000107872	0.000130345	intron				GBP3	0
chr1_s_50771	chr1	90489000	90489149	150	10	-1.09922	0.000338281	0.000979911	intron				ZNF326	0	yes
chr1_s_50660	chr1	91594400	91594549	150	01	1.47574	0.000272648	0.000742731	intergenic				ZNF644	106587	yes
chr1_s_50661	chr1	92097450	92097599	150	01	0.559013	0.00626774	0.00826784	intergenic				TGFBR3	48300	yes
chr1_s_50662	chr1	92220850	92221199	350	01	0.562253	0.00129201	0.00209395	intron				TGFBR3	0	yes
chr1_s_50663	chr1	92258450	92258599	150	01	1.67282	0.000892942	0.00176356	intron				TGFBR3	0	yes
chr1_s_50664	chr1	92950200	92950399	200	01	2.04569	3.73925e-05	7.25691e-05	promoter	yes			GFI1	0	yes
chr1_s_50665	chr1	93211700	93211999	300	01	0.966481	0.00358873	0.00523955	intron				EVI5	0
chr1_s_50772	chr1	93389400	93389549	150	10	-1.33582	0.000151546	0.000545772	intron				FAM69A	0	yes
chr1_s_50774	chr1	98354550	98354699	150	10	-0.581591	0.00982036	0.0134067	intron				DPYD	0
chr1_s_50775	chr1	100220950	100221099	150	10	-0.943249	0.00246001	0.0043561	intron				FRRS1	0
chr1_s_50776	chr1	100271500	100271699	200	10	-1.71085	0.000502136	0.000676347	intergenic				FRRS1	40150	yes
chr1_s_50777	chr1	101538300	101538499	200	10	-0.767216	0.00335802	0.00395767	intron				LOC102606465	0
chr1_s_50778	chr1	101860950	101861099	150	10	-1.30501	0.00652398	0.00950077	intergenic				LINC01307	18080
chr1_s_50484	chr1	103574900	103575099	200	01	1.15783	0.000238485	0.000355018	promoter				COL11A1	847	yes
chr1_s_50779	chr1	107536550	107536699	150	10	-0.607632	0.000610863	0.00152145	intergenic				PRMT6	62567
chr1_s_50780	chr1	107992000	107992149	150	10	-1.16107	0.00971113	0.013306	intron				NTNG1	0
chr1_s_50781	chr1	108073500	108073649	150	10	-1.72756	8.38353e-05	0.000384458	intergenic				VAV3	40132	yes
chr1_s_50782	chr1	108091200	108091349	150	10	-0.793808	0.000129565	0.000493271	intergenic				VAV3	22432
chr1_s_50783	chr1	108276800	108276949	150	10	-0.789205	0.0211452	0.0256729	intron				VAV3	0
chr1_s_50485	chr1	109610650	109610949	300	01	0.791667	0.00201965	0.00313691	intron				TAF13	0
chr1_s_50486	chr1	109692100	109692249	150	01	1.04471	0.0387024	0.0419473	intron				KIAA1324	0	yes
chr1_s_50487	chr1	110519900	110520949	1050	01	2.13261	2.27788e-20	6.60586e-19	intergenic				AHCYL1	6437	yes
chr1_s_50784	chr1	110779800	110779949	150	10	-0.487192	0.017261	0.0213956	intergenic				KCNC4	3125
chr1_s_50785	chr1	110838550	110838699	150	10	-1.01184	0.000766742	0.00181633	intron				LOC440600	0	yes
chr1_s_50488	chr1	111151100	111151249	150	01	0.921828	0.000155978	0.000528096	intron		yes		KCNA2	0	yes
chr1_s_50489	chr1	112787400	112787549	150	01	1.2503	0.000127587	0.000451314	intergenic				CTTNBP2NL	151250
chr1_s_50786	chr1	112900100	112900249	150	10	-2.18621	1.25012e-05	0.000125504	intergenic				CTTNBP2NL	38550
chr1_s_50490	chr1	113046850	113047249	400	01	1.66347	1.11341e-11	3.45952e-11	intron		yes	yes	WNT2B	0	yes
chr1_s_50491	chr1	113051850	113051999	150	01	2.01963	0.00188827	0.00312224	promoter	yes			WNT2B	0	yes
chr1_s_50493	chr1	113067000	113067249	250	01	1.89471	9.30369e-10	1.15632e-08	3' end				ST7L	0	yes
chr1_s_50494	chr1	113380250	113380399	150	01	1.06299	0.0147857	0.0173762	intron				LINC01356	0
chr1_s_50495	chr1	114079850	114080099	250	01	1.24768	5.85454e-05	9.98715e-05	intron				MAGI3	0
chr1_s_50787	chr1	114221900	114222099	200	10	-0.546655	0.00719268	0.008138	intron				MAGI3	0
chr1_s_50788	chr1	114854950	114855299	350	10	-0.550611	0.0404478	0.0446116	intergenic				TRIM33	80099
chr1_s_50496	chr1	114946950	114947099	150	01	0.760574	0.00524429	0.00706192	intron				TRIM33	0
chr1_s_50789	chr1	115211250	115211399	150	10	-0.93708	0.00517005	0.00787325	intron		yes		DENND2C	0	yes
chr1_s_50497	chr1	115444700	115444849	150	01	1.098	0.00139086	0.00246608	intron				SYCP1	0	yes
chr1_s_50790	chr1	116070750	116070899	150	10	-0.937432	0.0351982	0.0404324	intergenic				VANGL1	113674
chr1_s_50498	chr1	117313050	117313349	300	01	0.82716	0.00176896	0.00286965	intergenic				CD2	1198	yes
chr1_s_50499	chr1	118152250	118152549	300	01	1.96081	2.29134e-08	2.52964e-07	intron			yes	FAM46C	0	yes
chr1_s_50791	chr1	118885850	118885999	150	10	-1.64712	0.00012684	0.000489372	intergenic				SPAG17	158001
chr1_s_50500	chr1	120256800	120257299	500	01	1.43005	8.99113e-07	1.37233e-06	intron		yes		PHGDH	0	yes
chr1_s_50792	chr1	120326150	120326299	150	10	-3.07619	9.80639e-17	5.22681e-14	intergenic				REG4	10341	yes
chr1_s_50501	chr1	147130600	147130749	150	01	1.68468	0.000457987	0.00108543	intron				ACP6	0
chr1_s_50502	chr1	148527750	148527899	150	01	2.30352	2.60785e-06	5.01131e-05	intron				NBPF25P	0	yes
chr1_s_50504	chr1	149204550	149204699	150	01	1.49544	0.0116208	0.0140241	intergenic				LOC388692	82430	yes
chr1_s_50505	chr1	149333050	149333199	150	01	1.91708	0.0022874	0.00363023	intergenic	yes			FCGR1C	36094	yes
chr1_s_50794	chr1	150131400	150131649	250	10	-3.09964	2.89629e-08	1.5008e-07	3' end				PLEKHO1	0	yes
chr1_s_50506	chr1	150504700	150504849	150	01	1.2562	0.000200819	0.000605812	intergenic				FALEC	14191	yes
chr1_s_50507	chr1	151547400	151547549	150	01	2.21245	2.4806e-05	0.000166966	exon				TUFT1	0	yes
chr1_s_50795	chr1	152423900	152424049	150	10	-0.680581	0.00637097	0.00930337	intergenic				CRNN	37149	yes
chr1_s_50796	chr1	152520300	152520449	150	10	-0.862056	0.000711811	0.00170899	intergenic				LCE3E	17725
chr1_s_50508	chr1	153518400	153519049	650	01	2.07009	1.92074e-06	2.69523e-06	promoter				LOC101928034	0	yes
chr1_s_50509	chr1	153669950	153670599	650	01	2.26219	1.1787e-08	2.3306e-08	intergenic				NPR1	3481	yes
chr1_s_50510	chr1	154406000	154406149	150	01	1.44429	4.50636e-05	0.000224058	intron				IL6R	0	yes
chr1_s_50797	chr1	154818800	154819049	250	10	-1.82948	2.54834e-05	5.18768e-05	intron				KCNN3	0	yes
chr1_s_50511	chr1	156089000	156089149	150	01	1.60474	0.000671432	0.0014336	intron			yes	LMNA	0
chr1_s_50798	chr1	156474350	156474549	200	10	-1.06322	0.00374701	0.00432422	intergenic		yes		MEF2D	3715	yes
chr1_s_50799	chr1	159798550	159798749	200	10	-0.754939	0.00881929	0.00986564	intron				SLAMF8	0	yes
chr1_s_50512	chr1	159837550	159837699	150	01	1.12731	0.0380773	0.0413959	intergenic				CFAP45	4454	yes
chr1_s_50513	chr1	160032000	160032149	150	01	1.33127	0.00451163	0.00629397	intron				KCNJ10	0	yes
chr1_s_50800	chr1	160274850	160274999	150	10	-1.06469	0.00236982	0.00426352	intron				COPA	0
chr1_s_50515	chr1	160380200	160380549	350	01	2.42776	2.87212e-14	1.3496e-12	intron				VANGL2	0	yes
chr1_s_50516	chr1	161024250	161024499	250	01	0.98362	0.000995489	0.0013196	exon				ARHGAP30	0	yes
chr1_s_50801	chr1	162109550	162109799	250	10	-0.924802	2.1458e-05	4.70426e-05	intron				NOS1AP	0
chr1_s_50668	chr1	163503350	163503549	200	10	-0.70952	0.0105533	0.0116087	intergenic				LOC100422212	110368
chr1_s_50517	chr1	164687850	164688049	200	01	1.76288	8.20789e-08	7.16823e-07	intron				PBX1	0
chr1_s_50669	chr1	165148550	165148849	300	10	-1.57078	1.34268e-05	3.35669e-05	intergenic				LMX1A	22254
chr1_s_50670	chr1	166666550	166666699	150	10	-2.5899	2.92615e-07	1.2997e-05	intergenic				FMO9P	72076
chr1_s_50671	chr1	167921800	167921949	150	10	-1.09173	0.00158915	0.00308006	intron				DCAF6	0
chr1_s_50672	chr1	168464900	168465049	150	10	-1.85415	7.50001e-06	9.60927e-05	promoter				LOC101928565	17	yes
chr1_s_50673	chr1	169921950	169922149	200	10	-1.42366	2.34177e-05	4.68353e-05	intron				KIFAP3	0
chr1_s_50518	chr1	171359100	171359249	150	01	1.09725	0.000129476	0.000453762	intergenic				FMO4	47876
chr1_s_50674	chr1	171717800	171717999	200	10	-1.16406	0.00208097	0.00249716	intergenic				VAMP4	6420	yes
chr1_s_50675	chr1	173644450	173644599	150	10	-0.403216	0.0426925	0.0479055	intergenic				ANKRD45	5448
chr1_s_50519	chr1	173976600	173976749	150	01	1.85973	4.10299e-05	0.000214502	intergenic				RC3H1	14389
chr1_s_50520	chr1	174685400	174685549	150	01	0.892866	0.00974085	0.0121079	intron				RABGAP1L	0
chr1_s_50521	chr1	178903250	178903399	150	01	2.08648	0.000136811	0.000476828	intergenic				RALGPS2	12272	yes
chr1_s_50522	chr1	179775550	179775699	150	01	1.04269	0.0144418	0.0170284	intron				FAM163A	0	yes
chr1_s_50523	chr1	179785150	179785749	600	01	1.79513	1.23794e-12	4.89549e-12	3' end				FAM163A	0	yes
chr1_s_50524	chr1	180101100	180101249	150	01	0.700725	0.00160925	0.00277436	intergenic				CEP350	17084	yes
chr1_s_50677	chr1	180315200	180315399	200	10	-0.853952	4.052e-05	7.56883e-05	intron				ACBD6	0
chr1_s_50678	chr1	180646850	180646999	150	10	-1.2793	0.00265617	0.00464176	intron				XPR1	0
chr1_s_50526	chr1	182144000	182144149	150	01	1.22782	3.06529e-06	5.31154e-05	intergenic				LINC01344	28930
chr1_s_50527	chr1	182201150	182201349	200	01	0.981847	2.21581e-06	7.32302e-06	intron				LINC01344	0
chr1_s_50528	chr1	183071250	183071399	150	01	1.67914	0.0035165	0.00514451	intron				LAMC1	0	yes
chr1_s_50679	chr1	184121950	184122099	150	10	-1.86347	0.000437022	0.00117643	intergenic				TSEN15	78605	yes
chr1_s_50529	chr1	184289200	184289349	150	01	0.453038	0.0299316	0.0330457	intergenic				C1orf21	66800
chr1_s_50530	chr1	184763250	184763649	400	01	2.16494	1.437e-10	4.03286e-10	exon				FAM129A	0
chr1_s_50680	chr1	185287100	185287249	150	10	-1.54628	0.00327447	0.00550565	promoter		yes		IVNS1ABP	638	yes
chr1_s_50531	chr1	185811550	185811699	150	01	0.475228	0.0192903	0.0220505	intron				HMCN1	0
chr1_s_50532	chr1	186222300	186222449	150	01	0.508993	0.01918	0.0219816	intron				RNU6-72P, MIR548F1	0
chr1_s_50533	chr1	193224300	193224449	150	01	1.42154	0.00466107	0.00643499	3' end				CDC73	357
chr1_s_50534	chr1	195531200	195531349	150	01	1.34069	0.0116375	0.0140241	intergenic				KCNT2	663560
chr1_s_50681	chr1	196379700	196379849	150	10	-0.771753	0.00425431	0.00674717	intron				KCNT2	0
chr1_s_50682	chr1	197274700	197274899	200	10	-1.0213	0.000174304	0.000263452	intron				CRB1	0
chr1_s_50535	chr1	201448500	201448699	200	01	1.31568	1.81983e-09	5.29773e-08	intergenic			yes	CSRP1	3958	yes
chr1_s_50683	chr1	201472700	201472899	200	10	-2.25303	1.35436e-07	7.88715e-07	intron			yes	CSRP1	0	yes
chr1_s_50684	chr1	202652450	202652599	150	10	-1.18468	0.00104984	0.0022933	intron				SYT2	0	yes
chr1_s_50685	chr1	203155950	203156749	800	10	-2.28472	7.77318e-11	3.88659e-10	promoter				CHI3L1	27	yes
chr1_s_50537	chr1	203539300	203539449	150	01	2.2173	0.000176218	0.000569505	intergenic				ATP2B4	56465	yes
chr1_s_50538	chr1	203619550	203619899	350	01	2.39189	9.01107e-08	3.52934e-07	intron				ATP2B4	0	yes
chr1_s_50539	chr1	204119900	204120149	250	01	1.50265	4.44146e-09	3.22006e-08	intron		yes		ETNK2	0	yes
chr1_s_50686	chr1	204812450	204812599	150	10	-1.67387	0.00172142	0.00324212	intron				NFASC	0
chr1_s_50688	chr1	205271000	205271149	150	10	-1.73941	9.51813e-05	0.000422763	3' end				NUAK2	41	yes
chr1_s_50689	chr1	205289350	205289499	150	10	-0.53292	0.000645787	0.0015862	intron		yes		NUAK2	0
chr1_s_50690	chr1	206603300	206603449	150	10	-1.14473	3.65002e-05	0.000227373	intron				SRGAP2	0	yes
chr1_s_50540	chr1	206712650	206712799	150	01	1.48135	1.1077e-05	0.000103142	intron				RASSF5	0	yes
chr1_s_50541	chr1	206729000	206729149	150	01	2.53562	9.26773e-06	9.28079e-05	intron		yes		RASSF5	0	yes
chr1_s_50691	chr1	206897100	206897299	200	10	-1.62824	3.02477e-05	5.8716e-05	intron				MAPKAPK2	0	yes
chr1_s_50692	chr1	206926850	206927049	200	10	-2.81331	3.30013e-06	8.83008e-06	intergenic				IL10	13898
chr1_s_50693	chr1	207013150	207013549	400	10	-2.05572	1.73539e-10	7.65611e-10	exon				IL19	0	yes
chr1_s_50542	chr1	207596900	207597099	200	01	2.76572	1.43521e-06	5.52979e-06	intergenic				CR2	30545	yes
chr1_s_50543	chr1	210137450	210137599	150	01	2.51779	8.71047e-07	2.69267e-05	intron				SYT14	0
chr1_s_50544	chr1	210312450	210312599	150	01	1.43644	0.00194338	0.00316914	intron				SYT14	0
chr1_s_50694	chr1	210419900	210420099	200	10	-2.28923	7.75995e-08	5.21765e-07	intergenic				SERTAD4	3459	yes
chr1_s_50695	chr1	211590950	211591099	150	10	-0.876394	0.0206857	0.0252299	intron		yes		LINC00467	0
chr1_s_50545	chr1	211719050	211719449	400	01	0.460083	0.0131041	0.0132565	intergenic				SLC30A1	28931
chr1_s_50696	chr1	211725150	211725299	150	10	-2.51067	1.42971e-05	0.000135603	intergenic				SLC30A1	23081	yes
chr1_s_50697	chr1	211806400	211806599	200	10	-2.42969	4.48217e-06	1.15256e-05	intergenic				NEK2	24999	yes
chr1_s_50699	chr1	212360300	212360499	200	10	-1.39026	5.78884e-05	9.96687e-05	intergenic				LOC101929541	25844	yes
chr1_s_50547	chr1	212688050	212688449	400	01	1.94306	1.51353e-10	4.1149e-10	intergenic	yes	yes		LOC101929565	30586	yes
chr1_s_50700	chr1	212809650	212809849	200	10	-2.33682	6.87651e-08	5.04278e-07	intergenic				FAM71A	9529	yes
chr1_s_50701	chr1	213116750	213116949	200	10	-2.76209	1.80033e-06	5.74943e-06	intergenic				VASH2	6912
chr1_s_50548	chr1	214973100	214973249	150	01	1.80362	0.000104164	0.000389792	intergenic				CENPF	135185
chr1_s_50549	chr1	215654750	215654899	150	01	1.18109	0.000453954	0.00107947	intergenic				KCTD3	85835	yes
chr1_s_50550	chr1	216547100	216547249	150	01	0.927954	0.014699	0.017303	intron				USH2A	0
chr1_s_50551	chr1	218330100	218330249	150	01	1.46752	0.00174313	0.00295791	intergenic				LOC101929631	97617	yes
chr1_s_50552	chr1	218769950	218770099	150	01	0.618427	0.00320757	0.00474133	intron				MIR548F3	0
chr1_s_50553	chr1	220247900	220248049	150	01	0.395628	0.0312496	0.0343939	intron				BPNT1, RNU5F-1	0
chr1_s_50554	chr1	220435300	220435649	350	01	1.00721	0.000213515	0.000421922	intron				RAB3GAP2	0
chr1_s_50555	chr1	220583650	220583849	200	01	1.39671	0.00292408	0.00340493	intergenic				MARK1	117675	yes
chr1_s_50702	chr1	220657100	220657249	150	10	-2.36737	1.64239e-05	0.000145837	intergenic				MARK1	44275	yes
chr1_s_50703	chr1	220941700	220941849	150	10	-2.7629	2.07588e-06	3.95158e-05	intron				MARC2	0	yes
chr1_s_50557	chr1	222029650	222029799	150	01	1.503	0.000522824	0.00118763	intergenic				LOC101929771	15641	yes
chr1_s_50558	chr1	222213750	222213899	150	01	1.50951	0.00465861	0.00643499	intergenic				LOC101929771	199741
chr1_s_50704	chr1	223362200	223362349	150	10	-0.711102	0.00569501	0.00847345	intergenic				SUSD4	31811	yes
chr1_s_50705	chr1	223512550	223512699	150	10	-0.900184	0.00107238	0.00232348	intron				SUSD4	0	yes
chr1_s_50559	chr1	224376400	224376549	150	01	1.14487	0.000192611	0.000592842	intron				DEGS1	0	yes
chr1_s_50706	chr1	224737900	224738049	150	10	-1.04422	0.0265309	0.0310275	intergenic				CNIH3	66129
chr1_s_50560	chr1	226058750	226059099	350	01	1.07215	0.0116469	0.0147947	exon				TMEM63A	0	yes
chr1_s_50561	chr1	226065350	226065499	150	01	1.50925	3.28715e-06	5.31154e-05	intron				TMEM63A	0	yes
chr1_s_50707	chr1	226122450	226122599	150	10	-1.3235	0.00579068	0.00857343	intergenic				LEFTY2	1698	yes
chr1_s_50562	chr1	226616550	226616699	150	01	0.671077	0.00012521	0.00044943	intergenic				PARP1	20748	yes
chr1_s_50709	chr1	226730050	226730699	650	10	-1.38359	3.98631e-12	2.49145e-11	intergenic				C1orf95	5801	yes
chr1_s_50563	chr1	227015350	227015499	150	01	2.04768	2.51271e-05	0.000166966	intergenic				PSEN2	42773	yes
chr1_s_50564	chr1	229381000	229381149	150	01	1.06448	0.0202431	0.0229185	intergenic				RAB4A	25659
chr1_s_50565	chr1	229807600	229807749	150	01	0.98279	0.000562764	0.00125431	intergenic				URB2	11653
chr1_s_50567	chr1	230959200	230959349	150	01	1.29666	0.000503206	0.00115408	intergenic				C1orf198	13515	yes
chr1_s_50568	chr1	232340950	232341099	150	01	2.00729	5.12201e-05	0.000241175	intergenic				DISC1, TSNAX-DISC1	163930
chr1_s_50569	chr1	232465250	232465399	150	01	1.50739	0.00391919	0.00562939	intergenic				SIPA1L2	68312	yes
chr1_s_50710	chr1	232902000	232902249	250	10	-1.44365	7.49559e-06	1.94204e-05	intergenic				LOC101927683	23538	yes
chr1_s_50570	chr1	233155900	233156449	550	01	0.960685	7.42626e-06	1.02553e-05	intron				PCNXL2	0	yes
chr1_s_50711	chr1	233278950	233279099	150	10	-0.453843	0.0414455	0.0469012	intron				PCNXL2	0	yes
chr1_s_50571	chr1	234588250	234588399	150	01	1.85655	0.000184654	0.000580925	intron				TARBP1	0	yes
chr1_s_50572	chr1	237052300	237052449	150	01	1.35203	0.000159253	0.00053159	intron				MTR	0	yes
chr1_s_50573	chr1	237278350	237278499	150	01	0.895285	0.000129555	0.000453762	intron				RYR2	0	yes
chr1_s_50574	chr1	237321950	237322099	150	01	1.59948	6.82871e-07	2.31201e-05	intron				RYR2	0
chr1_s_50575	chr1	237614500	237614649	150	01	2.12925	1.54482e-05	0.000127717	intron				RYR2	0
chr1_s_50712	chr1	240073250	240073499	250	10	-2.79165	3.86467e-07	1.46858e-06	3' end				CHRM3	532	yes
chr1_s_50713	chr1	240637450	240637599	150	10	-1.42836	9.1719e-07	2.32792e-05	3' end				FMN2	0	yes
chr1_s_50576	chr1	240705150	240705299	150	01	1.0352	0.00258418	0.00401168	intron				MIR1273E, GREM2	0
chr1_s_50578	chr1	241908350	241908549	200	01	0.899104	0.00199928	0.00239184	intron				WDR64	0	yes
chr1_s_50714	chr1	244140450	244140599	150	10	-1.21629	0.000581347	0.00147551	intron			yes	LOC339529	0	yes
chr1_s_50579	chr1	245208500	245208649	150	01	0.387207	0.0293438	0.032447	intron				EFCAB2	0
chr1_s_50580	chr1	246853000	246853299	300	01	1.43686	1.74002e-09	3.17554e-08	intergenic				CNST	21115	yes
chr1_s_50581	chr1	247347600	247347749	150	01	1.55589	1.29804e-05	0.000115364	intergenic				ZNF124	12280	yes
chr1_s_50715	chr1	248869900	248870049	150	10	-1.04838	0.000418948	0.00113928	intergenic				LOC101928226	7488
chr1_s_50716	chr1	249080350	249080499	150	10	-1.56038	0.000120677	0.000487517	intergenic				SH3BP5L	24151	yes
chr2_s_70763	chr2	1740700	1741049	350	10	-2.24767	3.52612e-10	1.46922e-09	intron				PXDN	0	yes
chr2_s_70774	chr2	4752950	4753099	150	10	-2.06535	6.24612e-05	0.000323222	intergenic				LINC01249	49137
chr2_s_70714	chr2	9523150	9523299	150	01	1.9112	0.00100167	0.0019169	intron				ASAP2	0	yes
chr2_s_70725	chr2	9944250	9944399	150	01	2.43759	2.49466e-05	0.000166966	intergenic				TAF1B	39171
chr2_s_70736	chr2	15019000	15019149	150	01	1.99602	1.82037e-06	4.44465e-05	intergenic				LOC653602	228056
chr2_s_70747	chr2	15817750	15817899	150	01	2.11311	3.95839e-05	0.00021161	intergenic				LOC101926966	13006	yes
chr2_s_70758	chr2	15822650	15822799	150	01	1.94052	7.01851e-06	7.99364e-05	intergenic				LOC101926966	8106	yes
chr2_s_70759	chr2	15854400	15854549	150	01	1.60058	8.59078e-06	8.85224e-05	intron				LOC101926966	0	yes
chr2_s_70760	chr2	17526450	17526599	150	01	1.72319	0.000262839	0.000729993	intergenic				RAD51AP2	165386
chr2_s_70761	chr2	25546500	25546699	200	01	2.77598	1.18114e-05	2.76303e-05	intron				DNMT3A	0	yes
chr2_s_70782	chr2	26239250	26239449	200	10	-3.43595	2.90845e-08	2.4287e-07	intergenic				RAB10	17279	yes
chr2_s_70762	chr2	28829900	28830049	150	01	1.99334	3.36358e-06	5.31154e-05	intron				PLB1	0	yes
chr2_s_70715	chr2	30072250	30072399	150	01	2.04184	0.00570233	0.00760667	intron				ALK	0
chr2_s_70716	chr2	32631250	32631399	150	01	1.12453	7.17707e-05	0.000307403	intron				BIRC6	0
chr2_s_70717	chr2	33822250	33822449	200	01	3.26736	0.000122617	0.000204449	intron		yes	yes	FAM98A	0	yes
chr2_s_70718	chr2	33892000	33892149	150	01	1.7324	2.75746e-05	0.00017505	intergenic				LINC01317	39803
chr2_s_70783	chr2	37996050	37996199	150	10	-2.4145	8.84471e-07	2.32792e-05	intergenic				LINC00211	57190	yes
chr2_s_70784	chr2	43683050	43683249	200	10	-2.86292	2.40051e-09	6.79003e-08	intron				THADA	0	yes
chr2_s_70719	chr2	44616050	44616199	150	01	1.75351	2.70615e-05	0.00017334	intron				CAMKMT	0	yes
chr2_s_70720	chr2	45986500	45986649	150	01	2.15184	4.18165e-05	0.000215446	intron				PRKCE	0	yes
chr2_s_70785	chr2	46309600	46309749	150	10	-3.11202	0.000182623	0.000636196	intron				PRKCE	0	yes
chr2_s_70786	chr2	46346800	46346999	200	10	-2.89431	2.06036e-11	2.03976e-09	intron				PRKCE	0	yes
chr2_s_70787	chr2	46875350	46875549	200	10	-2.52477	2.58282e-08	2.4287e-07	intergenic				CRIPT	18034	yes
chr2_s_70788	chr2	47100400	47100549	150	10	-3.41282	0.000296135	0.000901943	intergenic				LINC01119	14254	yes
chr2_s_70764	chr2	47979850	47980149	300	10	-3.04459	5.08518e-07	2.54259e-06	intergenic				MSH6	30071	yes
chr2_s_70721	chr2	48493950	48494149	200	01	1.29616	1.53595e-05	3.38168e-05	intergenic				FOXN2	47645
chr2_s_70722	chr2	48809300	48809449	150	01	1.45043	0.000266155	0.000736327	exon				STON1, STON1-GTF2A1L	0
chr2_s_70723	chr2	52989650	52989799	150	01	2.08019	0.000344537	0.000876099	intergenic				MIR4431	59896
chr2_s_70724	chr2	58244550	58244699	150	01	1.22622	0.000226423	0.000662497	intron				VRK2	0
chr2_s_70765	chr2	60672600	60672749	150	10	-1.56679	0.000337848	0.000979911	intergenic				BCL11A	5552
chr2_s_70766	chr2	60701850	60701999	150	10	-2.47421	0.00139261	0.00286241	intron				BCL11A	0	yes
chr2_s_70726	chr2	65064950	65065349	400	01	1.9146	2.18855e-08	4.23119e-08	intergenic				LOC101927438	7914	yes
chr2_s_70727	chr2	69989950	69990099	150	01	2.97058	8.09912e-05	0.000338734	intron				ANXA4	0	yes
chr2_s_70728	chr2	85362000	85362149	150	01	2.29769	0.00230795	0.00364689	intron	yes			TCF7L1	0	yes
chr2_s_70729	chr2	96010850	96011049	200	01	2.17549	2.038e-05	4.34111e-05	intron		yes		KCNIP3	0
chr2_s_70767	chr2	98629950	98630149	200	10	-2.70439	0.00024084	0.000348076	intergenic				TMEM131	17595	yes
chr2_s_70768	chr2	101437700	101437949	250	10	-2.65789	2.93863e-10	4.77648e-09	intron		yes		NPAS2	0	yes
chr2_s_70730	chr2	102167700	102167899	200	01	1.25587	5.12243e-05	9.58626e-05	intergenic				RFX8	76534	yes
chr2_s_70731	chr2	105796750	105797049	300	01	1.5034	0.000617607	0.00117088	intergenic				GPR45	61150	yes
chr2_s_70732	chr2	112375800	112376049	250	01	3.19298	1.51217e-06	5.05997e-06	intergenic				MIR4435-1HG	123107	yes
chr2_s_70733	chr2	120432550	120432699	150	01	2.64459	0.00132189	0.00237339	intergenic			yes	TMEM177	4043	yes
chr2_s_70734	chr2	127852050	127852349	300	01	3.74647	9.38424e-13	6.8505e-11	intron				BIN1	0	yes
chr2_s_70735	chr2	127861150	127861449	300	01	2.46797	2.5065e-06	1.21983e-05	intron			yes	BIN1	0	yes
chr2_s_70737	chr2	129537450	129537649	200	01	1.96381	0.00190322	0.00231927	intergenic				LOC101927881	84524	yes
chr2_s_70769	chr2	131618150	131618299	150	10	-5.01952	2.03022e-05	0.000163323	intergenic				ARHGEF4	55924
chr2_s_70770	chr2	134252900	134253049	150	10	-1.89485	2.26272e-05	0.000169864	intron				NCKAP5	0	yes
chr2_s_70738	chr2	137004650	137004799	150	01	3.4783	0.000390133	0.000946704	intergenic				CXCR4	128924
chr2_s_70739	chr2	159889900	159890049	150	01	1.72058	3.92167e-06	5.69043e-05	intron				TANC1	0
chr2_s_70740	chr2	161721800	161721949	150	01	2.30008	0.000249106	0.0006973	intergenic				TANK	271516
chr2_s_70741	chr2	162885350	162885499	150	01	3.25277	1.89182e-05	0.000141588	intron				DPP4	0
chr2_s_70771	chr2	174848550	174848799	250	10	-2.59569	7.80427e-12	4.44843e-10	intergenic				SP3	18119	yes
chr2_s_70772	chr2	178765300	178765549	250	10	-2.05013	2.5325e-05	5.18768e-05	intron				PDE11A	0
chr2_s_70742	chr2	180882300	180882449	150	01	2.37787	0.00234815	0.00370185	intergenic				CWC22	10519
chr2_s_70773	chr2	184117450	184117599	150	10	-1.32999	7.61476e-05	0.000365645	intergenic				NUP35	91037
chr2_s_70743	chr2	186982250	186982399	150	01	1.07752	0.00189777	0.00312341	intergenic				LINC01473	31205
chr2_s_70744	chr2	207340750	207340899	150	01	1.53844	9.743e-05	0.000377025	intron				ADAM23	0
chr2_s_70745	chr2	217802100	217802249	150	01	1.56985	1.09964e-05	0.000103142	intergenic				LOC101928327	65737
chr2_s_70746	chr2	218728850	218728999	150	01	1.97637	4.90534e-06	6.58056e-05	intron				TNS1	0	yes
chr2_s_70748	chr2	221281300	221281449	150	01	2.62181	0.000324004	0.000837697	intergenic				MIR4268	510013
chr2_s_70775	chr2	223667000	223667149	150	10	-1.68455	0.000116574	0.000487517	intergenic				ACSL3	58582
chr2_s_70776	chr2	225276950	225277099	150	10	-3.19654	0.000312823	0.000930583	intergenic				FAM124B	10238	yes
chr2_s_70777	chr2	225293100	225293499	400	10	-5.16749	1.11794e-14	8.38454e-14	intergenic				FAM124B	26388	yes
chr2_s_70778	chr2	225689700	225689849	150	10	-1.6067	0.00148564	0.00295466	intron				DOCK10	0
chr2_s_70749	chr2	227135100	227135249	150	01	1.90058	0.0110537	0.0134806	intergenic				LOC646736	90321
chr2_s_70750	chr2	228704500	228704699	200	01	1.21386	0.00016446	0.000262734	intergenic				CCL20	22219	yes
chr2_s_70751	chr2	231428150	231428349	200	01	2.18538	0.00104428	0.0013091	intergenic				SP100	17832
chr2_s_70752	chr2	232419950	232420149	200	01	2.18595	2.28321e-08	2.84857e-07	intergenic				NMUR1	24767	yes
chr2_s_70779	chr2	235539850	235540049	200	10	-2.46811	6.48513e-06	1.54706e-05	intergenic				ARL4C	134152	yes
chr2_s_70753	chr2	237540150	237540349	200	01	3.59243	8.29281e-06	2.04973e-05	intergenic				ACKR3	49155	yes
chr2_s_70754	chr2	237651800	237652099	300	01	2.42839	1.55339e-05	5.66987e-05	intergenic				ACKR3	160805	yes
chr2_s_70755	chr2	237766150	237766299	150	01	2.61484	0.000500161	0.00115086	intergenic				COPS8	227784	yes
chr2_s_70780	chr2	238383350	238383549	200	10	-3.15177	2.55918e-06	7.56296e-06	intergenic		yes		MLPH	11503	yes
chr2_s_70756	chr2	239773300	239773449	150	01	2.99848	0.000200661	0.000605812	intron				TWIST2	0	yes
chr2_s_70757	chr2	240207450	240207649	200	01	1.88515	3.79967e-05	7.26652e-05	intron				HDAC4	0	yes
chr2_s_70781	chr2	242948750	242948949	200	10	-5.31218	1.06313e-09	5.26248e-08	intron	yes			LINC01237	0
chr3_s_81656	chr3	4398250	4398399	150	10	-1.74206	0.0241721	0.0286305	intergenic				SUMF1	4429
chr3_s_81664	chr3	7301500	7301649	150	10	-2.31531	0.00326197	0.00550199	intron				GRM7	0
chr3_s_81630	chr3	10968850	10969149	300	01	2.89536	9.55718e-07	4.98339e-06	intron				SLC6A11	0	yes
chr3_s_81675	chr3	11315850	11315999	150	10	-2.60029	0.00374132	0.00608798	intron		yes		ATG7	0	yes
chr3_s_81685	chr3	13008450	13008799	350	10	-1.26749	0.0163425	0.0187957	promoter	yes	yes		IQSEC1	0	yes
chr3_s_81690	chr3	13175050	13175199	150	10	-2.25656	0.00147682	0.00294811	intergenic				IQSEC1	60432	yes
chr3_s_81640	chr3	15631350	15631549	200	01	0.852306	0.0340588	0.0358369	intron				HACL1	0
chr3_s_81691	chr3	16783550	16783699	150	10	-2.9097	0.00142541	0.00288427	intergenic				DAZL	136543	yes
chr3_s_81649	chr3	18607550	18607699	150	01	1.61574	0.00404831	0.00578597	intergenic				SATB1-AS1	35943
chr3_s_81650	chr3	25497050	25497249	200	01	2.14868	7.28375e-07	3.4304e-06	intron				RARB	0	yes
chr3_s_81692	chr3	25513000	25513149	150	10	-3.14217	0.000375801	0.0010598	intron				RARB	0	yes
chr3_s_81693	chr3	30973900	30974049	150	10	-1.68554	0.00322934	0.00546425	intergenic				GADL1	37746
chr3_s_81694	chr3	32807500	32807949	450	10	-2.69301	1.49899e-09	5.91708e-09	intron				CNOT10	0
chr3_s_81651	chr3	38458650	38458799	150	01	2.70018	0.00318492	0.00471767	intergenic				XYLB	2182
chr3_s_81657	chr3	39543850	39543999	150	10	-2.99309	0.00142493	0.00288427	promoter	yes			MOBP	0	yes
chr3_s_81652	chr3	45071250	45071499	250	01	2.63679	0.0018577	0.00224472	intron				CLEC3B	0	yes
chr3_s_81653	chr3	62922650	62922799	150	01	2.30737	0.00770915	0.00992972	intergenic				CADPS	61585
chr3_s_81658	chr3	63925950	63926299	350	10	-1.46217	0.0029922	0.00393711	intron				ATXN7	0	yes
chr3_s_81654	chr3	65386600	65386799	200	01	1.33908	0.000932325	0.00117437	intron				MAGI1	0	yes
chr3_s_81659	chr3	66768400	66768749	350	10	-1.14046	0.0165402	0.0187957	intergenic				LRIG1	217554	yes
chr3_s_81655	chr3	67184150	67184299	150	01	2.11518	0.00896046	0.0112759	intergenic				MIR4272	91588
chr3_s_81631	chr3	68020000	68020149	150	01	1.96003	0.0158002	0.0184769	intergenic				FAM19A1	20584
chr3_s_81632	chr3	68038500	68038699	200	01	1.3511	0.000375083	0.000525518	intergenic				FAM19A1	2034
chr3_s_81633	chr3	68274250	68274549	300	01	0.656108	0.0346837	0.0429137	intron				FAM19A1	0
chr3_s_81634	chr3	68471450	68471599	150	01	2.48875	0.000988181	0.0019154	intron				FAM19A1	0
chr3_s_81635	chr3	68480900	68481099	200	01	2.07811	0.00256381	0.00299874	intron				FAM19A1	0
chr3_s_81636	chr3	70714200	70714349	150	01	1.38406	0.0100287	0.012444	intergenic				FOXP1	289515
chr3_s_81637	chr3	73475850	73475999	150	01	2.40933	0.00484496	0.00665474	intron				PDZRN3	0	yes
chr3_s_81660	chr3	75273750	75274099	350	10	-1.29547	0.0192332	0.0215297	intergenic				MIR4444-2, MIR4444-1	10050	yes
chr3_s_81661	chr3	112400450	112400699	250	10	-1.77701	4.69053e-06	1.3368e-05	intergenic				CCDC80	40459	yes
chr3_s_81662	chr3	122231800	122231999	200	10	-1.95844	3.16798e-06	8.68661e-06	intron		yes		KPNA1	0
chr3_s_81663	chr3	123140750	123140899	150	10	-3.15919	0.000270251	0.000836634	intron				ADCY5	0	yes
chr3_s_81638	chr3	127795050	127795249	200	01	2.90616	5.202e-06	1.39074e-05	promoter	yes			RUVBL1-AS1	0	yes
chr3_s_81665	chr3	127937400	127937599	200	10	-2.59792	1.36691e-08	1.69155e-07	intron				EEFSEC	0	yes
chr3_s_81639	chr3	128539200	128539399	200	01	3.90962	1.90375e-08	2.49391e-07	intergenic				RAB7A	5558	yes
chr3_s_81641	chr3	128750500	128750649	150	01	1.51583	0.0103002	0.0127143	intron				EFCC1	0	yes
chr3_s_81666	chr3	129110550	129110749	200	10	-1.25923	0.000117366	0.000185907	intron				RPL32P3	0
chr3_s_81642	chr3	129330650	129331049	400	01	2.73471	4.72949e-05	6.14128e-05	intergenic				PLXND1	5067	yes
chr3_s_81667	chr3	130498450	130498649	200	10	-3.00621	2.29449e-06	7.09858e-06	intergenic				PIK3R4	32753
chr3_s_81668	chr3	132490400	132490599	200	10	-2.85913	0.00021544	0.000318337	intron				NPHP3-AS1	0
chr3_s_81669	chr3	133586850	133586999	150	10	-1.66856	0.0268028	0.0312602	intron				RAB6B	0
chr3_s_81670	chr3	136539050	136539199	150	10	-2.35605	0.00380564	0.00616537	intron	yes			SLC35G2	0	yes
chr3_s_81671	chr3	138073800	138073949	150	10	-2.20032	0.00709354	0.0101636	intron				MRAS	0
chr3_s_81643	chr3	139492950	139493099	150	01	2.38243	0.00516427	0.0069939	intergenic				NMNAT3	96064
chr3_s_81672	chr3	141102600	141102949	350	10	-1.83184	0.00785099	0.00934641	intron				ZBTB38	0	yes
chr3_s_81673	chr3	142164800	142165049	250	10	-1.59582	0.0215925	0.0241328	intron		yes		XRN1	0	yes
chr3_s_81674	chr3	147205050	147205199	150	10	-1.46611	0.0389867	0.0443069	intron				LOC440982	0
chr3_s_81676	chr3	153094550	153094699	150	10	-2.27153	0.00334503	0.00553696	intergenic				C3orf79	107584
chr3_s_81677	chr3	160971250	160971399	150	10	-2.05277	0.011768	0.0156046	intergenic				NMD3	1454
chr3_s_81678	chr3	162560000	162560149	150	10	-2.95493	0.00091684	0.00206192	intergenic				LINC01192	334881
chr3_s_81679	chr3	167837650	167837799	150	10	-2.76399	0.000806257	0.00188743	intergenic				GOLIM4	24232	yes
chr3_s_81644	chr3	177018150	177018299	150	01	3.03415	0.000330604	0.000848591	intron				LINC00501	0	yes
chr3_s_81645	chr3	178515350	178515499	150	01	0.895835	0.0104695	0.0129008	intron				KCNMB2, KCNMB2-AS1	0
chr3_s_81680	chr3	180401300	180401449	150	10	-1.37003	0.00423534	0.0067442	intergenic			yes	CCDC39	4016
chr3_s_81681	chr3	183810250	183810549	300	10	-0.891745	0.00520533	0.00780799	intergenic				HTR3E	4302
chr3_s_81682	chr3	184987800	184987949	150	10	-2.26037	0.00526486	0.00797107	intergenic				MAP3K13	12779	yes
chr3_s_81646	chr3	186782800	186782949	150	01	2.56424	0.00172685	0.00294433	intron				ST6GAL1	0
chr3_s_81647	chr3	189170700	189170899	200	01	2.45055	1.23158e-07	8.9836e-07	intergenic				TPRG1	129428
chr3_s_81683	chr3	193232100	193232249	150	10	-1.17086	0.0425529	0.0478496	intron				ATP13A4	0
chr3_s_81648	chr3	193448300	193448549	250	01	0.809061	0.0096756	0.0106554	intergenic				OPA1	32699	yes
chr3_s_81684	chr3	195199600	195199749	150	10	-3.60756	6.11238e-05	0.000319402	intergenic				MIR5692C1	8895
chr3_s_81686	chr3	195204850	195204999	150	10	-2.60717	0.00120442	0.00254026	intergenic				MIR5692C1	3645
chr3_s_81687	chr3	195222800	195223599	800	10	-2.20324	4.12442e-09	1.54666e-08	intergenic				MIR5692C1	14132
chr3_s_81688	chr3	196415350	196415499	150	10	-3.56786	7.76928e-05	0.000369606	intergenic				CEP19	17648	yes
chr3_s_81689	chr3	197606650	197606849	200	10	-1.72017	0.00181151	0.00225565	intergenic				LRCH3	8193	yes
chr4_s_89794	chr4	2999450	2999949	500	01	1.17564	1.74096e-06	2.48301e-06	intron				GRK4	0
chr4_s_89805	chr4	5368250	5368399	150	01	3.26968	0.000214733	0.000633508	intron				STK32B	0	yes
chr4_s_89815	chr4	5593050	5593199	150	01	1.39081	0.00125079	0.00228615	intron				EVC2	0
chr4_s_89816	chr4	6751350	6751549	200	01	3.57704	2.78499e-06	8.48452e-06	intergenic				BLOC1S4	31962	yes
chr4_s_89822	chr4	7220000	7220149	150	10	-3.47774	5.68772e-05	0.000307437	intron				SORCS2	0	yes
chr4_s_89817	chr4	8595900	8596049	150	01	1.87024	1.52043e-06	4.15779e-05	intron		yes		CPZ	0	yes
chr4_s_89833	chr4	9174400	9174549	150	10	-3.87273	2.14282e-05	0.000164343	intergenic				USP17L10	37833
chr4_s_89818	chr4	9954200	9954449	250	01	1.65802	0.00100108	0.0013196	intron				SLC2A9	0	yes
chr4_s_89837	chr4	9998350	9998549	200	10	-2.576	0.000436813	0.000600617	exon				SLC2A9	0	yes
chr4_s_89819	chr4	15376100	15376249	150	01	2.68429	0.000383024	0.000937296	promoter				C1QTNF7, LOC101929095	0
chr4_s_89838	chr4	17582700	17582849	150	10	-2.21268	1.03151e-05	0.000112203	intron			yes	LAP3	0	yes
chr4_s_89839	chr4	20564800	20564999	200	10	-1.93555	4.30228e-07	1.93603e-06	intron				SLIT2	0
chr4_s_89820	chr4	21541450	21541599	150	01	1.57213	0.000444119	0.0010632	intron				KCNIP4	0
chr4_s_89840	chr4	25003200	25003399	200	10	-3.38837	3.91621e-06	1.02028e-05	exon				LGI2	0	yes
chr4_s_89821	chr4	25466000	25466149	150	01	1.56269	3.65218e-05	0.000210144	intergenic				ANAPC4	45879
chr4_s_89795	chr4	26142850	26143049	200	01	2.4595	1.7888e-10	2.34333e-08	intergenic				RBPJ	178282	yes
chr4_s_89796	chr4	37528250	37528399	150	01	1.88133	1.8141e-05	0.000138469	intron				C4orf19	0
chr4_s_89797	chr4	38087150	38087399	250	01	2.23375	4.43132e-06	1.24363e-05	intron				TBC1D1	0	yes
chr4_s_89841	chr4	39087500	39087799	300	10	-3.52903	6.51693e-07	2.66602e-06	intron				KLHL5	0	yes
chr4_s_89798	chr4	43988900	43989049	150	01	1.47763	0.00103229	0.00196771	intergenic				KCTD8	186870
chr4_s_89842	chr4	54652350	54652499	150	10	-3.55874	8.44816e-05	0.000384458	intergenic				LOC100506444	51824	yes
chr4_s_89799	chr4	55275700	55275899	200	01	2.53325	1.35232e-05	3.08095e-05	intergenic				PDGFRA	111287	yes
chr4_s_89800	chr4	72681450	72681599	150	01	2.26752	0.000117165	0.000429403	intergenic				GC	10212
chr4_s_89843	chr4	72785900	72786049	150	10	-1.86698	2.7488e-05	0.000187834	intergenic				NPFFR2	111471
chr4_s_89823	chr4	85325300	85325499	200	10	-2.74572	0.00010525	0.000169427	intergenic				NKX6-1	88936
chr4_s_89801	chr4	87958600	87958799	200	01	2.64942	1.14686e-09	5.29773e-08	intron				AFF1	0	yes
chr4_s_89824	chr4	89742200	89742549	350	10	-3.15505	4.63704e-11	2.67522e-10	intron				FAM13A	0	yes
chr4_s_89825	chr4	103614600	103614799	200	10	-2.14425	2.1625e-06	6.79644e-06	intron				MANBA	0	yes
chr4_s_89826	chr4	108229100	108229299	200	10	-2.8957	8.93161e-05	0.000147372	intergenic				DKK2	271646
chr4_s_89802	chr4	110450200	110450349	150	01	2.25509	0.000981773	0.00191244	intron				SEC24B	0
chr4_s_89803	chr4	122873450	122873599	150	01	1.9228	2.66444e-05	0.00017222	promoter		yes		TRPC3	540	yes
chr4_s_89804	chr4	123619300	123619449	150	01	2.59358	0.00298534	0.00449718	intergenic				IL21-AS1	8988
chr4_s_89827	chr4	124051650	124051799	150	10	-1.49441	0.000314268	0.000930583	intron				SPATA5	0
chr4_s_89806	chr4	129541500	129541649	150	01	2.99431	0.00130818	0.0023607	intergenic				LOC100507487	100948
chr4_s_89828	chr4	130051150	130051449	300	10	-1.50252	0.000536709	0.00100633	intergenic				C4orf33	17306
chr4_s_89807	chr4	133244350	133244499	150	01	2.42001	0.00159991	0.00276774	intergenic				LINC01256	267744
chr4_s_89829	chr4	141718500	141718649	150	10	-2.31607	0.000984478	0.00218636	intergenic				TBC1D9	41028
chr4_s_89830	chr4	150122800	150122949	150	10	-2.86898	0.000237178	0.000743621	intron				LOC101927849	0
chr4_s_89831	chr4	150608300	150608499	200	10	-1.65855	5.40796e-06	1.37279e-05	intergenic				DCLK2	390926
chr4_s_89808	chr4	155129700	155129849	150	01	2.9062	4.97595e-05	0.000236371	intergenic				DCHS2	25677	yes
chr4_s_89809	chr4	158768350	158768499	150	01	1.65027	0.000298655	0.000792328	intergenic				LOC340017	271046
chr4_s_89810	chr4	163217150	163217349	200	01	2.10442	2.63494e-06	8.12182e-06	intergenic				FSTL5	131963
chr4_s_89832	chr4	166469200	166469349	150	10	-1.92682	5.79503e-07	1.81691e-05	intergenic				CPE	49717
chr4_s_89834	chr4	167815250	167815399	150	10	-1.61258	0.000955092	0.00213225	intron				SPOCK3	0
chr4_s_89835	chr4	176322850	176322999	150	10	-2.42276	1.02135e-06	2.47445e-05	intergenic				GPM6A	231088
chr4_s_89836	chr4	182830600	182830749	150	10	-2.81086	0.000236858	0.000743621	intergenic				LOC90768	229063	yes
chr4_s_89811	chr4	183470600	183470849	250	01	2.13306	0.000109081	0.000172546	intron				TENM3	0
chr4_s_89812	chr4	184722000	184722149	150	01	2.20483	0.000833221	0.00168301	intergenic			yes	TRAPPC11	87252	yes
chr4_s_89813	chr4	185063400	185063649	250	01	1.80231	0.00151231	0.00190683	intron				ENPP6	0	yes
chr4_s_89814	chr4	187070950	187071149	200	01	3.5645	7.06144e-06	1.77894e-05	intron				FAM149A	0	yes
chr5_s_97215	chr5	297250	297549	300	10	-3.24816	8.9141e-14	4.01135e-12	intron			yes	PDCD6	0	yes
chr5_s_97017	chr5	298550	298749	200	01	1.41982	4.83256e-06	1.33277e-05	intron				PDCD6	0	yes
chr5_s_97226	chr5	565150	565299	150	10	-2.39296	0.000145781	0.000539592	intergenic	yes			MIR4456	29152
chr5_s_97125	chr5	1102350	1103349	1000	01	2.50555	5.78811e-20	1.25891e-18	intron		yes	yes	SLC12A7	0	yes
chr5_s_97142	chr5	1106050	1106199	150	01	1.79443	1.50147e-05	0.000127088	intron			yes	SLC12A7	0	yes
chr5_s_97237	chr5	1608400	1608899	500	10	-3.14758	1.88297e-15	1.56915e-14	intron				LOC728613	0	yes
chr5_s_97152	chr5	1879200	1879449	250	01	1.16522	2.56437e-05	4.74681e-05	intron		yes		IRX4	0
chr5_s_97248	chr5	1999250	1999399	150	10	-1.75549	7.83593e-05	0.000369606	intergenic				CTD-2194D22.4	98645	yes
chr5_s_97259	chr5	3695750	3695949	200	10	-1.27284	8.30517e-05	0.000139358	intergenic				IRX1	94232
chr5_s_97270	chr5	5047200	5047349	150	10	-0.82086	0.000908346	0.00205148	intron				LINC01020	0	yes
chr5_s_97280	chr5	5827250	5827399	150	10	-2.89052	7.98821e-06	9.88122e-05	intergenic				ICE1	336902	yes
chr5_s_97163	chr5	5895450	5895599	150	01	1.60624	0.000504807	0.00115408	intergenic				ICE1	405102
chr5_s_97183	chr5	6435550	6435699	150	01	1.15366	0.00314149	0.0046728	intergenic				UBE2QL1	13036	yes
chr5_s_97193	chr5	6467750	6467949	200	01	1.06477	1.70079e-05	3.67951e-05	intron				UBE2QL1	0	yes
chr5_s_97291	chr5	6645050	6645349	300	10	-2.31665	6.5238e-08	5.87142e-07	intron				SRD5A1	0	yes
chr5_s_97302	chr5	6704100	6704299	200	10	-2.9368	3.67612e-09	8.1431e-08	intron				LOC100505625	0	yes
chr5_s_97204	chr5	6899550	6899699	150	01	1.8437	0.00182649	0.00305561	intergenic				MIR4278	71515	yes
chr5_s_97018	chr5	7171350	7171549	200	01	0.850093	0.00027829	0.000407329	intergenic				MIR4454	97866
chr5_s_97216	chr5	7184350	7184499	150	10	-1.66365	0.00313034	0.00532715	intergenic				MIR4454	84916
chr5_s_97217	chr5	7229550	7229699	150	10	-0.808301	0.000235616	0.000743621	intergenic				MIR4454	39716	yes
chr5_s_97218	chr5	7304950	7305099	150	10	-1.26027	0.00351499	0.00578238	intron				LOC442132	0
chr5_s_97029	chr5	8656950	8657249	300	01	0.659202	0.0273759	0.0344559	intergenic				LOC101929284	182594
chr5_s_97040	chr5	8777750	8777999	250	01	1.16716	1.17862e-05	2.77134e-05	intergenic				LOC101929284	61844
chr5_s_97051	chr5	9247150	9247299	150	01	0.691914	0.00405262	0.00578597	intron				SEMA5A	0	yes
chr5_s_97060	chr5	10289500	10289699	200	01	1.79804	6.6307e-06	1.68664e-05	intron				CMBL	0	yes
chr5_s_97219	chr5	10467450	10467599	150	10	-1.9585	0.000158144	0.000560355	intergenic				ROPN1L	2311	yes
chr5_s_97071	chr5	10485800	10485949	150	01	1.88094	0.000222769	0.000654498	intergenic				MIR6131	7542	yes
chr5_s_97082	chr5	10977250	10977399	150	01	2.51463	1.85819e-06	4.44465e-05	intron				CTNND2	0	yes
chr5_s_97092	chr5	11132550	11132699	150	01	1.09687	0.00133038	0.00238262	intron				CTNND2	0
chr5_s_97220	chr5	11662750	11662899	150	10	-0.567965	0.00155597	0.0030413	intron				CTNND2	0
chr5_s_97103	chr5	12202800	12202949	150	01	0.998893	0.00114779	0.00212521	intergenic				CTNND2	298644
chr5_s_97114	chr5	13546200	13546349	150	01	1.97525	0.000242403	0.000684867	intergenic				DNAH5	144087
chr5_s_97221	chr5	13844200	13844349	150	10	-2.01351	2.61371e-06	4.4939e-05	intron				DNAH5	0
chr5_s_97126	chr5	14408100	14408249	150	01	1.30672	0.0108133	0.0132601	intron				TRIO	0	yes
chr5_s_97134	chr5	14410900	14411249	350	01	2.20574	6.93188e-08	2.9618e-07	intron				TRIO	0	yes
chr5_s_97135	chr5	14995350	14995499	150	01	0.91911	0.0038443	0.00554421	intergenic				ANKH	123462	yes
chr5_s_97136	chr5	16855850	16856199	350	01	1.33145	1.76333e-08	1.07654e-07	intron				MYO10	0	yes
chr5_s_97137	chr5	18672250	18672399	150	01	1.69909	0.00120698	0.00222322	intergenic				CDH18	800755
chr5_s_97138	chr5	23158250	23158449	200	01	1.50988	0.000235144	0.000354067	intergenic				CDH12	304518
chr5_s_97222	chr5	24466400	24466599	200	10	-0.412887	0.000110846	0.000176995	intergenic				CDH10	20609
chr5_s_97223	chr5	28922450	28922599	150	10	-1.3859	0.000885959	0.00201802	intergenic				LSP1P3	4377
chr5_s_97139	chr5	31255250	31255499	250	01	1.90524	7.97743e-06	1.98296e-05	intron				CDH6	0	yes
chr5_s_97140	chr5	31990150	31990299	150	01	1.40085	0.00170441	0.00291306	intron				PDZD2	0	yes
chr5_s_97141	chr5	32275500	32275649	150	01	1.34175	0.00497398	0.00678791	intron				MTMR12	0	yes
chr5_s_97143	chr5	32801000	32801149	150	01	2.87281	1.83995e-07	7.69531e-06	intergenic				NPR3	9169
chr5_s_97144	chr5	34976450	34976599	150	01	1.45622	0.00114047	0.00211716	intergenic				DNAJC21	17380	yes
chr5_s_97145	chr5	35422000	35422149	150	01	0.403077	0.0417904	0.0450197	intergenic				PRLR	191308
chr5_s_97146	chr5	35825900	35826049	150	01	0.962389	0.00027216	0.000742731	intergenic				SPEF2	11186
chr5_s_97147	chr5	38906000	38906149	150	01	1.37379	0.00159132	0.00275959	intron				OSMR	0
chr5_s_97148	chr5	39197800	39197949	150	01	0.863937	0.00140965	0.00249318	intron				FYB	0	yes
chr5_s_97149	chr5	39981200	39981349	150	01	0.807675	0.0239157	0.026694	intergenic				LINC00603	71043
chr5_s_97224	chr5	41300000	41300149	150	10	-1.68082	0.00147568	0.00294811	intergenic				PLCXD3	6898
chr5_s_97150	chr5	42379900	42380049	150	01	1.5405	4.8125e-05	0.000231195	intergenic				GHR	43827
chr5_s_97151	chr5	42949300	42949449	150	01	0.688294	0.00281936	0.00432019	intergenic		yes		FLJ32255	36051	yes
chr5_s_97225	chr5	43009150	43009849	700	10	-1.43008	7.69034e-09	2.67327e-08	intergenic				LOC648987	4981	yes
chr5_s_97227	chr5	43330700	43330899	200	10	-0.780709	6.18759e-05	0.000105616	intergenic				HMGCS1	17085
chr5_s_97153	chr5	43914300	43914599	300	01	1.46537	2.42568e-08	2.52964e-07	intergenic				NNT	208631
chr5_s_97154	chr5	44069400	44069549	150	01	0.717256	0.00100251	0.0019169	intergenic				FGF10	235547
chr5_s_97228	chr5	50256500	50256699	200	10	-0.961809	0.000119604	0.000187949	intergenic				LOC100287592	8351
chr5_s_97229	chr5	50582850	50582999	150	10	-2.09791	0.000116124	0.000487517	intergenic				LOC642366	85571
chr5_s_97230	chr5	50654300	50654499	200	10	-1.16448	5.66538e-05	9.92696e-05	intergenic				LOC642366	14071	yes
chr5_s_97231	chr5	50765850	50765999	150	10	-1.8347	0.000546464	0.00142081	intergenic				ISL1	75286
chr5_s_97232	chr5	50771550	50771749	200	10	-1.38813	1.02794e-05	2.33944e-05	intergenic				ISL1	80986
chr5_s_97233	chr5	50805800	50805949	150	10	-0.955312	0.0138962	0.0176349	intergenic				ISL1	115236
chr5_s_97234	chr5	50816600	50816749	150	10	-2.43238	4.68118e-07	1.55942e-05	intergenic				ISL1	126036
chr5_s_97235	chr5	50942750	50942949	200	10	-1.56873	5.76699e-06	1.42124e-05	intergenic				ISL1	252186
chr5_s_97236	chr5	50951400	50951549	150	10	-1.51695	0.000597255	0.00149991	intergenic				ISL1	260836	yes
chr5_s_97155	chr5	53482950	53483099	150	01	1.04882	0.00110239	0.00206806	intron				ARL15	0
chr5_s_97156	chr5	53874150	53874399	250	01	2.01852	2.79064e-08	1.73418e-07	intergenic				SNX18	31733
chr5_s_97157	chr5	53976800	53976949	150	01	1.13814	0.00075316	0.00155216	intron				LOC102467080	0	yes
chr5_s_97158	chr5	53997750	53997899	150	01	1.48101	0.000165597	0.000550186	intron				LOC102467080	0
chr5_s_97238	chr5	54056400	54056549	150	10	-2.68381	1.47561e-05	0.000135603	intergenic				LOC102467080	16313	yes
chr5_s_97159	chr5	54083950	54084249	300	01	1.33746	0.00315918	0.00470654	intergenic				LOC102467080	43863
chr5_s_97239	chr5	54735100	54735249	150	10	-1.84691	6.89198e-05	0.000343311	intron				PPAP2A	0	yes
chr5_s_97160	chr5	55499000	55499149	150	01	2.44467	0.000141231	0.00048954	intron				ANKRD55	0
chr5_s_97161	chr5	55594200	55594399	200	01	1.63059	8.27141e-07	3.67307e-06	intergenic				ANKRD55	65013	yes
chr5_s_97240	chr5	57077750	57077949	200	10	-1.75851	7.92152e-08	5.21765e-07	intergenic				LOC101928539	108208
chr5_s_97162	chr5	58751500	58751649	150	01	1.03936	0.00271543	0.00420625	intron				PDE4D	0
chr5_s_97164	chr5	59156850	59157049	200	01	1.3314	3.72931e-06	1.09784e-05	intron				PDE4D	0
chr5_s_97165	chr5	59309750	59309899	150	01	1.18589	0.000327451	0.000843542	intron				PDE4D	0
chr5_s_97166	chr5	59579800	59579949	150	01	0.571233	0.00304159	0.00455278	intron				PDE4D	0
chr5_s_97167	chr5	59813850	59813999	150	01	1.40594	2.85245e-08	1.56007e-06	intron				PART1	0
chr5_s_97241	chr5	60554300	60554449	150	10	-0.897941	0.0147524	0.0185888	intergenic				CTC-436P18.1	26392
chr5_s_97168	chr5	61116750	61116899	150	01	1.2308	0.00249574	0.00391207	intergenic				LOC100506526	85224
chr5_s_97242	chr5	62954600	62954799	200	10	-0.66924	0.0278104	0.0294463	intergenic				HTR1A	301075
chr5_s_97243	chr5	64210200	64210349	150	10	-1.78826	9.7237e-05	0.000428325	intron				CWC27	0	yes
chr5_s_97244	chr5	64375050	64375199	150	10	-1.79718	0.000593513	0.00149925	intergenic				CWC27	60459
chr5_s_97245	chr5	65335850	65336049	200	10	-1.28302	0.000555378	0.000738019	intron				ERBB2IP	0
chr5_s_97246	chr5	66006850	66006999	150	10	-1.89568	7.24572e-05	0.000351088	intron				MAST4	0
chr5_s_97247	chr5	68656100	68656249	150	10	-0.52865	0.0116995	0.0156046	intron				AK6	0
chr5_s_97169	chr5	69733800	69733949	150	01	3.54061	1.90758e-11	1.93756e-09	intron				GTF2H2B, GUSBP3	0	yes
chr5_s_97170	chr5	69750350	69750549	200	01	1.88064	3.37607e-05	6.6506e-05	intron				GUSBP3	0
chr5_s_97171	chr5	69810900	69811149	250	01	4.49562	9.6193e-17	8.36879e-15	3' end				SMA5, GUSBP3	0
chr5_s_97172	chr5	70199650	70199799	150	01	3.35275	1.84036e-13	2.61699e-11	intron			yes	SERF1A, SERF1B	0
chr5_s_97173	chr5	70200400	70200549	150	01	3.23004	4.72637e-06	6.4624e-05	intron			yes	SERF1A, SERF1B	0
chr5_s_97174	chr5	70218450	70219249	800	01	2.98801	2.48178e-21	1.07958e-19	intergenic		yes	yes	SMN2, SMN1	1518
chr5_s_97175	chr5	70220400	70220649	250	01	1.84828	3.43113e-06	1.02934e-05	promoter		yes		SMN2, SMN1	118
chr5_s_97176	chr5	70324150	70324299	150	01	3.15331	2.47382e-16	5.86296e-14	intergenic				NAIP	3208
chr5_s_97177	chr5	70385300	70385449	150	01	2.81715	1.00581e-07	4.76753e-06	intron				LOC647859	0
chr5_s_97249	chr5	72495650	72495799	150	10	-1.06078	0.000555058	0.00142921	intergenic				TMEM174	24679	yes
chr5_s_97178	chr5	72528100	72528249	150	01	1.19794	0.000182904	0.000580925	intergenic		yes		TMEM174	57129	yes
chr5_s_97179	chr5	72594950	72595249	300	01	0.971036	0.00014097	0.00034054	intergenic	yes			TMEM174	123979	yes
chr5_s_97180	chr5	73629050	73629199	150	01	1.42579	0.000175297	0.000569505	intergenic				LINC01333	4867
chr5_s_97250	chr5	73668650	73668849	200	10	-1.18376	5.32031e-05	9.57656e-05	intron				LINC01331	0
chr5_s_97181	chr5	73979150	73979299	150	01	1.22561	0.00205124	0.00330711	intron		yes		HEXB	0
chr5_s_97182	chr5	74223200	74223349	150	01	1.86379	9.25229e-05	0.000369572	intergenic				FAM169A	60536	yes
chr5_s_97184	chr5	76064950	76065149	200	01	1.17182	0.0110608	0.0122275	intergenic				F2R	33354
chr5_s_97251	chr5	76931350	76931499	150	10	-0.674517	0.00169818	0.00320969	intron		yes		OTP	0	yes
chr5_s_97185	chr5	77806150	77806299	150	01	2.30947	2.87854e-05	0.000177969	exon	yes			LHFPL2	0	yes
chr5_s_97186	chr5	77821850	77821999	150	01	1.56022	0.00028376	0.000761334	intron				LHFPL2	0	yes
chr5_s_97252	chr5	78803250	78803399	150	10	-0.774359	0.0356588	0.0408734	intron				HOMER1	0	yes
chr5_s_97253	chr5	79260150	79260299	150	10	-1.16724	3.90634e-06	6.12377e-05	intergenic				MTX3	12239
chr5_s_97254	chr5	79812800	79812949	150	10	-2.50723	1.70191e-06	3.62847e-05	intron				FAM151B	0	yes
chr5_s_97187	chr5	80270950	80271099	150	01	1.85225	4.15088e-05	0.000215422	intron				RASGRF2	0	yes
chr5_s_97255	chr5	81735850	81735999	150	10	-2.21373	2.06267e-06	3.95158e-05	intergenic				ATP6AP1L	121384	yes
chr5_s_97188	chr5	81951050	81951199	150	01	1.08373	1.58343e-05	0.000129315	intergenic				MIR3977	184774
chr5_s_97189	chr5	82900150	82900299	150	01	1.03449	0.000279333	0.000752504	intergenic				VCAN	22027	yes
chr5_s_97256	chr5	83241550	83241699	150	10	-1.05483	0.0125054	0.0162571	intron				EDIL3	0
chr5_s_97190	chr5	84626500	84626649	150	01	1.01358	2.42436e-05	0.000165742	intergenic				EDIL3	945814
chr5_s_97191	chr5	89442600	89442899	300	01	1.08318	3.10092e-05	0.000102894	intergenic				LINC01339	11256
chr5_s_97192	chr5	90321400	90321749	350	01	1.16126	0.00524474	0.0068473	intron				GPR98	0	yes
chr5_s_97194	chr5	90416800	90416949	150	01	1.43516	0.000542517	0.00122066	intron				GPR98	0
chr5_s_97195	chr5	90602900	90603099	200	01	2.32495	3.77049e-07	2.10185e-06	intron				LUCAT1	0	yes
chr5_s_97196	chr5	91771650	91771799	150	01	0.861091	8.72759e-05	0.000352575	intergenic				NR2F1-AS1	973262	yes
chr5_s_97197	chr5	92760800	92760949	150	01	1.62901	0.000302884	0.000797594	intron				NR2F1-AS1	0	yes
chr5_s_97198	chr5	94327400	94327549	150	01	1.474	0.00258247	0.00401168	intron				MCTP1	0
chr5_s_97199	chr5	94955550	94955699	150	01	1.85304	0.000229298	0.000662728	promoter	yes	yes		GPR150	280	yes
chr5_s_97200	chr5	94957100	94957249	150	01	1.22043	0.000692977	0.00146639	3' end	yes	yes		GPR150	0	yes
chr5_s_97257	chr5	95193000	95193199	200	10	-1.13901	2.63501e-07	1.30433e-06	intron				LINC01554	0	yes
chr5_s_97258	chr5	95193900	95194299	400	10	-1.82226	1.9984e-06	4.16334e-06	intron				LINC01554	0	yes
chr5_s_97260	chr5	95956500	95956649	150	10	-1.17968	0.00849554	0.011792	intron				LOC101929710	0
chr5_s_97261	chr5	98851250	98851449	200	10	-1.11145	0.000246186	0.000353223	intergenic				CTD-2151A2.1	18244
chr5_s_97201	chr5	98858850	98859049	200	01	2.93823	1.80023e-06	6.6431e-06	intergenic				CTD-2151A2.1	10644
chr5_s_97262	chr5	100779050	100779249	200	10	-0.379892	0.0193327	0.0206913	intergenic				ST8SIA4	540060
chr5_s_97263	chr5	102611300	102611449	150	10	-0.812524	0.0283443	0.0328424	intron				C5orf30	0
chr5_s_97202	chr5	103924950	103925099	150	01	1.2719	0.00420385	0.00591869	intergenic				RAB9BP1	510075
chr5_s_97264	chr5	105621850	105621999	150	10	-0.80309	0.000347975	0.00100254	intergenic				LOC102467213	528898
chr5_s_97265	chr5	105821700	105821849	150	10	-1.42649	0.000838737	0.00193527	intergenic				LOC102467213	329048
chr5_s_97266	chr5	106764150	106764299	150	10	-1.29149	0.000838224	0.00193527	intron				EFNA5	0	yes
chr5_s_97203	chr5	108864100	108864249	150	01	0.473207	0.0185603	0.0213879	intergenic				PJA2	118424
chr5_s_97267	chr5	109172500	109172649	150	10	-1.62075	0.000320512	0.000943828	intron				MAN2A1	0	yes
chr5_s_97205	chr5	109286650	109286799	150	01	1.85499	1.02061e-05	9.94044e-05	intergenic				LOC100289673	65449
chr5_s_97206	chr5	109929800	109929949	150	01	1.55959	0.000373268	0.000924716	intron				TMEM232	0
chr5_s_97268	chr5	111333100	111333249	150	10	-2.56276	8.50257e-05	0.000384458	intron				NREP-AS1	0	yes
chr5_s_97269	chr5	112854150	112854299	150	10	-0.603453	0.00960573	0.0132296	intron				YTHDC2	0
chr5_s_97207	chr5	117279300	117279449	150	01	2.33317	1.48716e-06	4.15779e-05	intron				LOC102467224	0	yes
chr5_s_97208	chr5	117988350	117988499	150	01	1.14	0.00248769	0.00391207	intergenic				LOC102467225	24562
chr5_s_97209	chr5	119124250	119124549	300	01	1.21703	0.00011952	0.00034054	intergenic				FAM170A	152732
chr5_s_97210	chr5	119209550	119209699	150	01	1.07867	0.000180276	0.000578313	intergenic				FAM170A	238032	yes
chr5_s_97211	chr5	125027900	125028049	150	01	1.85847	3.18317e-05	0.000195106	intergenic				LOC101927460	89979
chr5_s_97212	chr5	126184150	126184299	150	01	1.3892	0.000126422	0.00044943	intergenic				LMNB1	11437	yes
chr5_s_97213	chr5	126604150	126604299	150	01	1.96602	3.76619e-05	0.000210847	intergenic				MEGF10	22156	yes
chr5_s_97214	chr5	126724400	126724549	150	01	0.559463	0.0114965	0.013925	intron				MEGF10	0	yes
chr5_s_97019	chr5	127664150	127664299	150	01	1.5288	0.000783342	0.00159586	intron				FBN2	0	yes
chr5_s_97020	chr5	127840050	127840199	150	01	0.661062	0.0046326	0.00642062	intron				FBN2	0
chr5_s_97021	chr5	128458650	128458799	150	01	1.46635	0.00608143	0.00806697	intergenic				ISOC1	8930	yes
chr5_s_97022	chr5	128521300	128521499	200	01	0.596463	0.000649678	0.000846844	intergenic				ISOC1	71580
chr5_s_97023	chr5	129783750	129783899	150	01	0.922678	0.00419047	0.00591156	intergenic				CHSY3	261422
chr5_s_97024	chr5	131603650	131603799	150	01	1.76634	0.00126711	0.00230413	intron			yes	PDLIM4	0	yes
chr5_s_97025	chr5	131707350	131707499	150	01	1.94883	2.48051e-06	4.89901e-05	intron		yes		SLC22A5	0	yes
chr5_s_97271	chr5	131991550	131991699	150	10	-1.96915	0.00195405	0.00361636	intergenic	yes	yes		IL13	2165	yes
chr5_s_97026	chr5	132110700	132110899	200	01	2.93875	1.30493e-06	5.34205e-06	intron		yes		SEPT8	0	yes
chr5_s_97027	chr5	133234650	133234799	150	01	1.02888	0.00273841	0.00422345	intergenic				C5orf15	56398	yes
chr5_s_97028	chr5	133461400	133461549	150	01	2.43282	3.29902e-05	0.000200479	intron				TCF7	0	yes
chr5_s_97272	chr5	133740700	133740849	150	10	-0.682312	0.00756026	0.0106322	intron				CDKN2AIPNL	0
chr5_s_97030	chr5	134284800	134284949	150	01	1.60078	0.00122434	0.00224357	intron				PCBD2	0	yes
chr5_s_97031	chr5	134335650	134335799	150	01	0.955991	0.00414139	0.00585393	intron				CATSPER3	0
chr5_s_97032	chr5	134352500	134352799	300	01	1.25993	1.15214e-05	4.42662e-05	intergenic				CATSPER3	5102	yes
chr5_s_97033	chr5	134463000	134463149	150	01	1.04954	0.000185709	0.00058167	intron				C5orf66	0	yes
chr5_s_97034	chr5	134556950	134557099	150	01	2.05343	1.54356e-05	0.000127717	intron				C5orf66	0	yes
chr5_s_97035	chr5	134566500	134566649	150	01	0.630902	0.00161155	0.00277436	intron				C5orf66	0	yes
chr5_s_97036	chr5	134601600	134601849	250	01	2.47517	3.69541e-09	2.92274e-08	intron				C5orf66	0	yes
chr5_s_97037	chr5	135310550	135310799	250	01	2.73936	1.26414e-09	1.37475e-08	intergenic				LECT2	19826
chr5_s_97038	chr5	135312250	135312449	200	01	1.87511	3.61845e-09	8.6185e-08	intergenic				LECT2	21526	yes
chr5_s_97039	chr5	136738800	136738999	200	01	1.63313	4.11892e-07	2.24824e-06	intron				SPOCK1	0
chr5_s_97273	chr5	137010250	137010399	150	10	-2.34639	5.86223e-05	0.000309363	intron				KLHL3	0
chr5_s_97274	chr5	137804900	137805049	150	10	-1.35324	7.05996e-05	0.000345226	3' end		yes		EGR1	0	yes
chr5_s_97041	chr5	139333700	139333849	150	01	2.25344	0.000260222	0.000725561	intron				NRG2	0	yes
chr5_s_97042	chr5	140873600	140873749	150	01	2.12738	1.78441e-05	0.000138469	intron		yes		PCDHGC5, PCDHGA5, PCDHGA4, PCDHGA3, PCDHGC4, PCDHGA8, PCDHGA10, PCDHGB7, PCDHGB1, PCDHGA9, PCDHGA11, PCDHGB4, PCDHGA12, PCDHGB2, PCDHGA7, PCDHGB5, PCDHGB6, PCDHGC3, PCDHGA2, PCDHGA1, PCDHGA6, PCDHGB3	0	yes
chr5_s_97043	chr5	141755600	141755749	150	01	2.75638	1.82431e-05	0.000138469	intron				LOC101926941	0	yes
chr5_s_97044	chr5	142457950	142458099	150	01	1.5569	1.83067e-05	0.000138469	intron				ARHGAP26	0	yes
chr5_s_97275	chr5	143461350	143461499	150	10	-1.15047	0.000477416	0.00125972	intergenic				YIPF5	76223
chr5_s_97276	chr5	144486050	144486199	150	10	-1.02943	0.000301203	0.000907012	intergenic				KCTD16	629105
chr5_s_97045	chr5	145338350	145338499	150	01	0.930059	2.44958e-06	4.89901e-05	intron				SH3RF2	0	yes
chr5_s_97046	chr5	145765150	145765299	150	01	1.23786	0.000365789	0.000915761	intergenic				POU4F3	45066
chr5_s_97047	chr5	148633800	148634199	400	01	1.19624	0.000194034	0.000228121	intron				ABLIM3	0	yes
chr5_s_97048	chr5	148817350	148817499	150	01	0.800992	0.010817	0.0132601	intergenic				MIR143HG	4950
chr5_s_97277	chr5	148894900	148895049	150	10	-1.09318	0.00149484	0.00295591	intron				CSNK1A1	0	yes
chr5_s_97049	chr5	149072100	149072249	150	01	1.98803	5.69892e-06	7.10865e-05	intergenic				PPARGC1B	37565
chr5_s_97050	chr5	149156200	149156349	150	01	1.51568	0.00137969	0.00245672	intron				PPARGC1B	0	yes
chr5_s_97052	chr5	149633150	149633349	200	01	0.786933	0.0052218	0.00594831	intron				CAMK2A	0	yes
chr5_s_97053	chr5	149898550	149898699	150	01	1.02015	9.77797e-05	0.000377025	intron				NDST1	0	yes
chr5_s_97054	chr5	150383000	150383149	150	01	1.78888	6.21372e-05	0.000277859	intergenic				GPX3	16849	yes
chr5_s_97055	chr5	150417300	150417449	150	01	2.46661	1.35093e-05	0.000117136	intron				TNIP1	0	yes
chr5_s_97278	chr5	150921850	150921999	150	10	-1.17722	0.00820475	0.011448	exon				FAT2	0	yes
chr5_s_97056	chr5	152871450	152871699	250	01	1.52752	1.2412e-05	2.8417e-05	promoter				GRIA1	0
chr5_s_97279	chr5	153854950	153855099	150	10	-2.35732	5.76804e-05	0.000307437	3' end		yes		HAND1	0	yes
chr5_s_97281	chr5	155807800	155807999	200	10	-2.53401	7.21831e-07	2.74851e-06	intron				SGCD	0	yes
chr5_s_97282	chr5	157591000	157591199	200	10	-2.58413	9.651e-09	1.36578e-07	intergenic				LOC101927697	156512	yes
chr5_s_97283	chr5	157661550	157661799	250	10	-2.26977	5.18084e-07	1.7371e-06	intergenic				LOC101927697	85912	yes
chr5_s_97057	chr5	157707650	157707799	150	01	0.456399	0.00956881	0.0119568	intergenic				LOC101927697	39912
chr5_s_97284	chr5	157877850	157877999	150	10	-1.88367	0.00015875	0.000560355	intergenic				LOC101927697	41068	yes
chr5_s_97058	chr5	157879450	157879699	250	01	2.45418	8.33024e-07	3.151e-06	intergenic				LOC101927697	42668
chr5_s_97059	chr5	157929850	157929999	150	01	0.721546	0.000601482	0.00131992	intergenic				LOC101927697	93068	yes
chr5_s_97061	chr5	157973900	157974049	150	01	2.20264	4.65874e-05	0.000226874	intergenic				LOC101927697	137118	yes
chr5_s_97285	chr5	158560050	158560249	200	10	-2.54721	4.084e-09	8.1431e-08	intergenic				LOC101927740	15563	yes
chr5_s_97062	chr5	158929600	158929749	150	01	1.40735	0.00485768	0.00665474	intergenic				LOC285627	36315
chr5_s_97063	chr5	159355750	159355899	150	01	2.73462	2.07271e-05	0.000150377	intron				ADRA1B	0	yes
chr5_s_97064	chr5	159701150	159701299	150	01	0.392576	0.0331503	0.0362613	intron				CCNJL	0
chr5_s_97065	chr5	159727150	159727349	200	01	1.19429	0.000415194	0.00057556	intron				CCNJL	0	yes
chr5_s_97286	chr5	159894800	159895399	600	10	-2.66475	1.75132e-18	2.62698e-17	intergenic				MIR3142	6009	yes
chr5_s_97287	chr5	162781300	162781449	150	10	-0.863086	0.0102144	0.0138885	intergenic				CCNG1	83127	yes
chr5_s_97066	chr5	163005200	163005399	200	01	1.5832	1.36794e-06	5.47015e-06	intergenic				MAT2B	58840	yes
chr5_s_97067	chr5	163338500	163338649	150	01	2.2428	5.599e-06	7.10865e-05	intergenic				MAT2B	392140
chr5_s_97068	chr5	163856200	163856399	200	01	1.3283	0.00023842	0.000355018	intergenic				LOC101927835	19028
chr5_s_97069	chr5	163969300	163969449	150	01	1.31781	0.0242692	0.0270038	3' end				LOC102546299	0
chr5_s_97070	chr5	164077950	164078149	200	01	1.19077	0.000400848	0.000558629	intergenic				LOC102546299	107960
chr5_s_97072	chr5	164113850	164114049	200	01	1.10342	2.30726e-06	7.37197e-06	intergenic				LOC102546299	143860
chr5_s_97073	chr5	164146900	164147149	250	01	0.961266	0.000250548	0.000369452	intergenic				LOC102546299	176910
chr5_s_97074	chr5	164171900	164172249	350	01	1.8	9.93157e-06	2.59324e-05	intergenic				LOC102546299	201910
chr5_s_97075	chr5	164382550	164382699	150	01	2.1851	2.56262e-08	1.56007e-06	intergenic				LOC102546299	412560
chr5_s_97076	chr5	164387400	164387599	200	01	2.09796	6.22853e-06	1.63188e-05	intergenic				LOC102546299	417410
chr5_s_97077	chr5	164436350	164436499	150	01	1.92885	1.18316e-05	0.000107189	intergenic				LOC102546299	466360
chr5_s_97078	chr5	164448200	164448349	150	01	0.842566	0.00831484	0.0106135	intergenic				LOC102546299	478210
chr5_s_97079	chr5	164473000	164473349	350	01	1.59007	1.75231e-09	2.05896e-08	intergenic				LOC102546299	503010	yes
chr5_s_97080	chr5	164539050	164539249	200	01	2.19914	1.80438e-07	1.21218e-06	intergenic				LOC102546299	569060
chr5_s_97081	chr5	164633400	164633549	150	01	0.889449	0.00435662	0.00612166	intergenic				LOC102546299	663410
chr5_s_97083	chr5	164667650	164667799	150	01	2.7258	2.22244e-06	4.80831e-05	intergenic				LOC102546299	697660
chr5_s_97084	chr5	164693850	164694049	200	01	1.86868	6.17628e-08	6.22379e-07	intergenic				LOC102546299	723860
chr5_s_97085	chr5	164713100	164713249	150	01	1.11922	0.00179694	0.0030204	intergenic				LOC102546299	743110	yes
chr5_s_97086	chr5	164731350	164731599	250	01	1.42535	4.74716e-10	6.88338e-09	intergenic				LOC102546299	761360	yes
chr5_s_97087	chr5	164849400	164849649	250	01	1.31348	2.14258e-09	1.99604e-08	intergenic				LOC102546299	879410
chr5_s_97088	chr5	164854300	164854449	150	01	1.01071	0.000817667	0.0016563	intergenic				LOC102546299	884310
chr5_s_97089	chr5	164911750	164911949	200	01	1.65654	0.000505245	0.000689449	intergenic				LOC102546299	941760
chr5_s_97090	chr5	165013450	165013599	150	01	1.11521	7.01042e-05	0.000303927	intergenic				LOC102546299	1043460
chr5_s_97288	chr5	166419900	166420049	150	10	-1.10449	0.00287311	0.00496423	intergenic				CTB-7E3.1	66524	yes
chr5_s_97289	chr5	167225500	167225699	200	10	-1.39557	1.3029e-05	2.77392e-05	intron				TENM2	0	yes
chr5_s_97290	chr5	167836850	167837099	250	10	-2.0375	1.15307e-08	6.57251e-08	exon				WWC1	0	yes
chr5_s_97292	chr5	168507950	168508149	200	10	-0.849417	2.54582e-05	5.04073e-05	intron				SLIT3	0	yes
chr5_s_97091	chr5	168591800	168591949	150	01	1.24724	0.000848314	0.00169902	intron				SLIT3	0	yes
chr5_s_97293	chr5	169007950	169008099	150	10	-1.26925	0.00434212	0.00680692	intergenic			yes	SPDL1	2538	yes
chr5_s_97093	chr5	169390550	169390699	150	01	1.01699	0.00487598	0.00666697	intron				FAM196B, DOCK2	0
chr5_s_97094	chr5	169693150	169693299	150	01	1.15884	0.000922599	0.00181207	intron				LCP2	0
chr5_s_97095	chr5	169817850	169817999	150	01	1.59455	0.00119727	0.00221106	intron				CTD-2270F17.1, KCNIP1	0	yes
chr5_s_97096	chr5	169916300	169916449	150	01	0.86995	0.0196756	0.0224188	intron				KCNIP1	0	yes
chr5_s_97097	chr5	170138400	170138549	150	01	0.922513	0.000866243	0.00173005	intron				KCNIP1	0
chr5_s_97098	chr5	170166300	170166449	150	01	0.325677	0.0431511	0.0462751	intergenic				KCNIP1	2662	yes
chr5_s_97099	chr5	170329000	170329499	500	01	0.940772	0.0114794	0.0117495	intron				RANBP17	0
chr5_s_97100	chr5	170330150	170330349	200	01	1.06309	6.84322e-05	0.000120331	intron				RANBP17	0	yes
chr5_s_97101	chr5	170402350	170402549	200	01	1.22147	0.000175256	0.000276609	intron				RANBP17	0	yes
chr5_s_97102	chr5	170407700	170407899	200	01	2.28531	5.77609e-07	2.96732e-06	intron				RANBP17	0
chr5_s_97104	chr5	170419800	170419949	150	01	3.26038	6.52914e-16	1.16055e-13	intron				RANBP17	0
chr5_s_97105	chr5	170449500	170449749	250	01	1.27078	0.000147069	0.000224474	intron				RANBP17	0	yes
chr5_s_97106	chr5	170468850	170468999	150	01	1.26612	6.16797e-07	2.30812e-05	intron				RANBP17	0
chr5_s_97107	chr5	170550600	170550749	150	01	1.25606	0.000302688	0.000797594	intron				RANBP17	0
chr5_s_97108	chr5	170707300	170707449	150	01	1.58558	0.000201085	0.000605812	intron				RANBP17	0
chr5_s_97109	chr5	170872750	170872899	150	01	0.824791	0.000648342	0.00139493	intron				FGF18	0
chr5_s_97294	chr5	171511800	171511999	200	10	-1.12509	0.000173425	0.000263452	intron				STK10	0
chr5_s_97110	chr5	171590450	171590599	150	01	1.59597	8.65014e-05	0.000352112	intron				STK10	0	yes
chr5_s_97111	chr5	172127600	172127949	350	01	1.53434	0.00182008	0.00275947	intergenic				NEURL1B	9066	yes
chr5_s_97295	chr5	172167900	172168049	150	10	-2.35261	1.66905e-05	0.000145837	intergenic				LOC101928093	14456	yes
chr5_s_97112	chr5	172297650	172297849	200	01	1.26759	0.0012175	0.00150862	intron				ERGIC1	0	yes
chr5_s_97113	chr5	172318900	172319349	450	01	2.14833	5.77766e-05	7.39201e-05	intron				ERGIC1	0	yes
chr5_s_97296	chr5	172338150	172338299	150	10	-1.23439	0.00112078	0.00241852	intron				ERGIC1	0	yes
chr5_s_97115	chr5	172365200	172365399	200	01	0.96699	0.0342586	0.035903	intron				ERGIC1	0
chr5_s_97297	chr5	172624450	172624699	250	10	-0.734105	4.48446e-05	8.24563e-05	intergenic				BNIP1	33059	yes
chr5_s_97116	chr5	172746950	172747299	350	01	1.44238	5.59218e-05	0.000131416	intron				STC2	0	yes
chr5_s_97298	chr5	172896000	172896149	150	10	-1.29159	0.000124729	0.000487517	intergenic				LOC285593	110487	yes
chr5_s_97117	chr5	173162250	173162499	250	01	1.74561	2.2943e-09	1.99604e-08	intron				LINC01484	0	yes
chr5_s_97118	chr5	173164100	173164249	150	01	0.783888	0.0083296	0.0106135	intron				LINC01484	0	yes
chr5_s_97119	chr5	173177400	173177849	450	01	1.14338	7.999e-05	9.94162e-05	intergenic				LINC01484	4187	yes
chr5_s_97120	chr5	173183350	173183499	150	01	1.82943	6.78516e-05	0.000295966	intergenic				LINC01484	10137	yes
chr5_s_97299	chr5	173513800	173513949	150	10	-3.04284	2.54593e-07	1.23362e-05	intron				HMP19	0	yes
chr5_s_97121	chr5	173570150	173570299	150	01	0.61136	0.0084811	0.0107727	intergenic				HMP19	33967	yes
chr5_s_97122	chr5	173754600	173754749	150	01	1.46825	0.00346165	0.0050852	intergenic				LINC01411	8607	yes
chr5_s_97123	chr5	173979000	173979149	150	01	0.884271	0.000581262	0.00128747	intergenic				LINC01411	24857
chr5_s_97300	chr5	174038100	174038249	150	10	-1.44138	3.47198e-07	1.32183e-05	intergenic				LINC01411	83957	yes
chr5_s_97124	chr5	174152900	174153149	250	01	1.97082	1.12585e-06	3.91797e-06	intron		yes		MSX2	0	yes
chr5_s_97301	chr5	174918350	174918499	150	10	-2.11296	1.27152e-05	0.000125504	intron				SFXN1	0
chr5_s_97303	chr5	175305550	175305799	250	10	-1.6979	0.000271677	0.000440314	exon				CPLX2	0	yes
chr5_s_97127	chr5	175664950	175665099	150	01	1.28599	0.00516214	0.0069939	promoter		yes		SIMC1	270	yes
chr5_s_97128	chr5	176559500	176560099	600	01	1.66792	1.87797e-14	1.16702e-13	promoter	yes			NSD1	0	yes
chr5_s_97129	chr5	176895950	176896549	600	01	2.52826	2.71348e-16	2.95091e-15	intron		yes		DBN1	0	yes
chr5_s_97130	chr5	177192800	177192949	150	01	1.37438	0.000561066	0.00125431	intron				FAM153A	0
chr5_s_97304	chr5	177424750	177424899	150	10	-0.70769	1.41276e-05	0.000135603	intergenic				PROP1	1506	yes
chr5_s_97131	chr5	177954100	177954449	350	01	1.48005	1.59361e-06	5.34997e-06	intron		yes		COL23A1	0	yes
chr5_s_97305	chr5	178266750	178266999	250	10	-1.53501	0.000370006	0.000566892	intergenic				ZNF354B	19954	yes
chr5_s_97132	chr5	178697700	178697849	150	01	1.90292	2.85962e-05	0.000177969	intron				ADAMTS2	0	yes
chr5_s_97133	chr5	179076900	179077049	150	01	1.90521	4.47043e-05	0.000224058	intergenic				C5orf60	4852
chr5_s_97306	chr5	179677500	179677699	200	10	-0.976733	0.00159163	0.00200728	intron				MAPK9	0	yes
chr5_s_97307	chr5	180052500	180052649	150	10	-0.712311	0.000698431	0.00168445	intron			yes	FLT4	0	yes
chr5_s_97308	chr5	180079900	180080049	150	10	-1.10495	0.000900596	0.00204263	intergenic			yes	FLT4	3275	yes
chr6_s_105241	chr6	220000	220199	200	10	-3.22265	4.28779e-08	3.39593e-07	intergenic				LOC285766	14515	yes
chr6_s_105198	chr6	808700	808899	200	01	1.5317	2.64846e-08	3.15408e-07	intergenic				LOC101927691	59598
chr6_s_105208	chr6	1194400	1194599	200	01	1.93703	8.5773e-07	3.74542e-06	intergenic				LOC285768	92832
chr6_s_105249	chr6	2102650	2102799	150	10	-2.62447	0.00230243	0.00416151	intron				GMDS	0	yes
chr6_s_105216	chr6	2492750	2492999	250	01	1.84295	0.0205711	0.0220949	intergenic				GMDS-AS1	78924
chr6_s_105226	chr6	2606650	2606849	200	01	2.15385	7.46308e-07	3.4304e-06	intergenic				C6orf195	16122	yes
chr6_s_105236	chr6	3024050	3024499	450	01	2.4673	1.5231e-05	2.03861e-05	exon				HTATSF1P2	0	yes
chr6_s_105237	chr6	3391050	3391199	150	01	2.96679	0.00153011	0.00267299	intron				SLC22A23	0	yes
chr6_s_105259	chr6	4607900	4608049	150	10	-2.03005	0.00724466	0.0102971	intergenic				KU-MEL-3	2749	yes
chr6_s_105260	chr6	7469000	7469199	200	10	-2.8781	8.03866e-08	5.21765e-07	intergenic				RIOK1	50729	yes
chr6_s_105238	chr6	10502150	10502299	150	01	2.97247	0.000772072	0.00158197	intergenic				GCNT2	19268
chr6_s_105239	chr6	10575600	10575749	150	01	2.1806	0.00538037	0.00720423	intron				GCNT2	0
chr6_s_105240	chr6	10900650	10900849	200	01	1.42806	0.00211386	0.00250602	intron				SYCP2L	0
chr6_s_105199	chr6	11295150	11295299	150	01	1.66595	0.020911	0.023548	intron				NEDD9	0
chr6_s_105200	chr6	13076650	13076799	150	01	1.01535	0.0210343	0.0235889	intron				PHACTR1	0
chr6_s_105201	chr6	13145900	13146049	150	01	1.87449	0.0130961	0.0155969	intron				PHACTR1	0
chr6_s_105202	chr6	13888850	13888999	150	01	0.768081	0.0390146	0.0421578	intergenic				RNF182	35677
chr6_s_105261	chr6	18070850	18070999	150	10	-2.93875	0.000599401	0.00149991	intergenic				NHLRC1	49718	yes
chr6_s_105203	chr6	23750400	23750599	200	01	2.57944	1.59843e-09	5.29773e-08	intergenic				NRSN1	375814
chr6_s_105204	chr6	23999000	23999599	600	01	1.56522	0.000833183	0.00092932	intergenic				NRSN1	126814
chr6_s_105205	chr6	24007300	24007449	150	01	2.18205	0.0112453	0.0136907	intergenic				NRSN1	118964
chr6_s_105262	chr6	33435100	33435249	150	10	-2.69935	0.00219149	0.00402781	intergenic				ZBTB9	9779
chr6_s_105206	chr6	35383650	35383799	150	01	2.21168	0.00572244	0.0076192	intron				PPARD	0	yes
chr6_s_105207	chr6	36098600	36098749	150	01	1.89169	0.0205648	0.0232458	promoter	yes	yes		MAPK13	0	yes
chr6_s_105263	chr6	36880500	36880649	150	10	-3.28768	0.000219234	0.000716881	intron				C6orf89	0	yes
chr6_s_105209	chr6	38467650	38467799	150	01	3.01828	0.000434075	0.00104266	intron				BTBD9	0	yes
chr6_s_105210	chr6	39863050	39863299	250	01	1.22852	0.00181028	0.00224472	intron				LOC100505635, DAAM2	0
chr6_s_105242	chr6	41770200	41770349	150	10	-1.97487	0.017139	0.0213437	intron			yes	USP49	0
chr6_s_105243	chr6	42013550	42013749	200	10	-3.45503	5.41496e-05	9.65911e-05	intron			yes	CCND3	0	yes
chr6_s_105211	chr6	43685700	43686049	350	01	2.90222	1.17926e-08	9.23752e-08	intergenic				MRPS18A	30150	yes
chr6_s_105212	chr6	43740950	43741149	200	01	1.89585	0.00572287	0.00649087	intron		yes		VEGFA	0	yes
chr6_s_105213	chr6	43990050	43990249	200	01	3.46663	1.05038e-08	1.61883e-07	intron				LOC101929705	0	yes
chr6_s_105214	chr6	44185150	44185349	200	01	2.9151	7.27996e-08	7.06426e-07	intergenic		yes	yes	SLC29A1	1892	yes
chr6_s_105244	chr6	45472750	45472899	150	10	-3.25178	0.000676453	0.00163886	intron				RUNX2	0	yes
chr6_s_105215	chr6	47644300	47644449	150	01	1.76064	0.0202	0.0229136	intron				GPR111	0
chr6_s_105217	chr6	54192200	54192649	450	01	1.20865	7.26864e-05	9.16481e-05	intron				TINAG	0
chr6_s_105245	chr6	66274800	66274949	150	10	-3.69996	4.16386e-05	0.00025312	intron				EYS	0
chr6_s_105218	chr6	67986900	67987099	200	01	1.36336	0.000555523	0.000742587	intergenic				LOC102723883	778143
chr6_s_105246	chr6	86751450	86751599	150	10	-1.81218	0.0183506	0.0225365	intergenic				SNHG5	362998
chr6_s_105219	chr6	89967500	89967849	350	01	1.98445	0.0178529	0.0211973	3' end				GABRR2	0
chr6_s_105220	chr6	90035050	90035199	150	01	0.818505	0.0322	0.0353306	intergenic				UBE2J1	1144	yes
chr6_s_105221	chr6	91212150	91212299	150	01	1.62009	0.00149714	0.00262184	intergenic				MAP3K7	10992
chr6_s_105247	chr6	107386200	107386349	150	10	-2.60656	0.00227694	0.00415619	3' end			yes	BEND3	35	yes
chr6_s_105222	chr6	112113600	112113749	150	01	2.39052	0.00618606	0.00817526	intron				FYN	0	yes
chr6_s_105223	chr6	112539950	112540149	200	01	3.62423	7.79056e-07	3.51918e-06	intron				LAMA4	0	yes
chr6_s_105248	chr6	114356500	114356699	200	10	-2.96282	0.000335398	0.000470985	intron				LOC101927768	0
chr6_s_105250	chr6	114634000	114634149	150	10	-1.84935	0.0297499	0.0343218	intron				LOC101927768	0
chr6_s_105251	chr6	117789800	117789999	200	10	-2.02459	3.63847e-07	1.67539e-06	intergenic				DCBLD1	13820
chr6_s_105224	chr6	118424500	118424799	300	01	1.37889	0.00160752	0.00266702	intron				SLC35F1	0	yes
chr6_s_105252	chr6	128812850	128812999	150	10	-3.61996	0.000306206	0.000916899	intron				PTPRK	0	yes
chr6_s_105253	chr6	129805950	129806099	150	10	-2.86539	0.000728176	0.00174044	intron				LAMA2	0
chr6_s_105225	chr6	133564450	133564649	200	01	2.5953	1.61662e-05	3.52962e-05	intron		yes		EYA4	0	yes
chr6_s_105254	chr6	141182850	141182999	150	10	-2.90628	0.000409883	0.00112612	intergenic				MIR4465	177829
chr6_s_105227	chr6	144700550	144700699	150	01	3.22796	0.000873288	0.00173438	intron				UTRN	0	yes
chr6_s_105228	chr6	148839650	148839799	150	01	2.71924	0.00195616	0.0031778	intron				SASH1	0	yes
chr6_s_105229	chr6	149770750	149770899	150	01	1.90398	0.0130563	0.0155756	exon		yes		ZC3H12D	0
chr6_s_105230	chr6	156461800	156461949	150	01	2.04679	0.00870429	0.0109924	intergenic				MIR1202	193786
chr6_s_105231	chr6	156782400	156782599	200	01	1.09648	0.00629611	0.00711026	intergenic				ARID1B	316464	yes
chr6_s_105232	chr6	158553650	158553799	150	01	1.20446	0.00947493	0.0118603	intron				SERAC1	0
chr6_s_105255	chr6	159290250	159290399	150	10	-1.94259	0.0134145	0.0171461	promoter		yes		C6orf99	499	yes
chr6_s_105233	chr6	161492750	161492899	150	01	1.15443	0.0120407	0.014461	intron				MAP3K4	0
chr6_s_105234	chr6	162835450	162835649	200	01	2.53087	9.04828e-05	0.000153938	intron				PARK2	0
chr6_s_105256	chr6	163378450	163378699	250	10	-1.31557	5.80509e-05	0.000103403	intron				PACRG	0
chr6_s_105257	chr6	168762050	168762199	150	10	-1.63411	0.0265451	0.0310275	intergenic			yes	DACT2	41615
chr6_s_105258	chr6	168984500	168984699	200	10	-3.94877	2.7403e-08	2.4287e-07	intron				SMOC2	0	yes
chr6_s_105235	chr6	169719700	169719949	250	01	2.49139	8.99175e-07	3.25951e-06	intergenic				THBS2	65490	yes
chr7_s_112498	chr7	209700	209999	300	01	2.30104	0.00154619	0.00262492	intron		yes	yes	FAM20C	0	yes
chr7_s_112531	chr7	1004650	1004799	150	10	-2.65064	0.00238373	0.00426352	3' end			yes	COX19	0	yes
chr7_s_112509	chr7	1127900	1128849	950	01	2.67759	1.07314e-13	5.18684e-13	promoter		yes		C7orf50, GPER1	0	yes
chr7_s_112542	chr7	1281800	1281949	150	10	-2.40372	0.000225902	0.000729733	intergenic	yes			UNCX	5186	yes
chr7_s_112553	chr7	1631650	1631899	250	10	-1.91439	0.000377928	0.000566892	intergenic				PSMG3-AS1	2388	yes
chr7_s_112520	chr7	2143800	2143949	150	01	2.46105	1.11701e-05	0.000103142	intron				MAD1L1	0	yes
chr7_s_112525	chr7	4037700	4037949	250	01	2.26153	1.04956e-05	2.53643e-05	intron				SDK1	0	yes
chr7_s_112564	chr7	4752850	4753099	250	10	-4.21563	1.46087e-09	1.04087e-08	intron				FOXK1	0	yes
chr7_s_112569	chr7	5318650	5318849	200	10	-2.03213	3.26896e-07	1.54108e-06	intergenic			yes	SLC29A4	3711	yes
chr7_s_112526	chr7	7978800	7978949	150	01	2.47487	0.00799183	0.0102567	intergenic				LOC100505921	10520
chr7_s_112527	chr7	11715000	11715149	150	01	1.56488	0.000147014	0.000502534	intron				THSD7A	0
chr7_s_112570	chr7	14871400	14871749	350	10	-1.59955	0.00108017	0.00152854	intron				DGKB	0
chr7_s_112571	chr7	15009150	15009449	300	10	-2.86301	2.05082e-08	3.07622e-07	intergenic				DGKB	128074
chr7_s_112528	chr7	21030200	21030349	150	01	1.43109	0.00112883	0.00211211	intron				LINC01162	0
chr7_s_112529	chr7	21070900	21071049	150	01	1.48235	0.0015772	0.00274178	intergenic				LINC01162	9128
chr7_s_112530	chr7	21627100	21627249	150	01	1.6876	3.32726e-08	1.68977e-06	intron				DNAH11	0	yes
chr7_s_112572	chr7	25496650	25496849	200	10	-3.71483	3.20264e-06	8.68661e-06	intergenic				NPVF	228544	yes
chr7_s_112573	chr7	30506100	30506249	150	10	-2.29464	8.20624e-06	9.88122e-05	intron				NOD1	0	yes
chr7_s_112532	chr7	33793850	33793999	150	10	-2.26121	1.91161e-05	0.000159201	intergenic				BBS9	148169	yes
chr7_s_112499	chr7	33877250	33877449	200	01	5.09564	1.18856e-07	8.9836e-07	intergenic				BMPER	67073	yes
chr7_s_112500	chr7	36345900	36346099	200	01	3.00819	0.000350285	0.000494478	intergenic				EEPD1	4747	yes
chr7_s_112501	chr7	38370600	38370749	150	01	1.51658	0.00018971	0.00058645	intergenic				TRG-AS1	10428	yes
chr7_s_112502	chr7	40095350	40095499	150	01	2.25577	0.000479351	0.00112854	intron				CDK13	0
chr7_s_112503	chr7	40665300	40665449	150	01	2.80811	0.000626616	0.00136246	intron				SUGCT	0	yes
chr7_s_112504	chr7	48387750	48387949	200	01	1.67461	1.43276e-06	5.52979e-06	intron				ABCA13	0
chr7_s_112505	chr7	48446750	48446899	150	01	1.27196	0.00249801	0.00391207	intron				ABCA13	0
chr7_s_112533	chr7	50350150	50350299	150	10	-1.94537	0.000355784	0.00101953	intron				IKZF1	0	yes
chr7_s_112534	chr7	52138750	52138899	150	10	-1.66264	0.00328686	0.0055091	intergenic				COBL	754234
chr7_s_112535	chr7	52292450	52292749	300	10	-1.03851	0.0117073	0.0164634	intergenic				POM121L12	810599
chr7_s_112506	chr7	55255850	55256049	200	01	2.86428	5.14859e-06	1.39065e-05	intron				EGFR, EGFR-AS1	0	yes
chr7_s_112536	chr7	61243000	61243299	300	10	-2.04558	0.000929729	0.00160915	intergenic				ZNF733P	1508370
chr7_s_112537	chr7	61977550	61977699	150	10	-1.38271	0.00152453	0.00299844	intergenic				ZNF733P	773970
chr7_s_112538	chr7	65501850	65501999	150	10	-3.09833	3.22813e-07	1.32183e-05	intergenic				ASL	38776	yes
chr7_s_112539	chr7	66532150	66532449	300	10	-3.10105	1.28289e-09	2.88649e-08	exon				TYW1	0	yes
chr7_s_112507	chr7	69240550	69240699	150	01	3.20635	0.000112689	0.000417303	intron				AUTS2	0	yes
chr7_s_112540	chr7	72209450	72209699	250	10	-4.27187	1.29751e-10	3.6979e-09	exon				TYW1B	0	yes
chr7_s_112541	chr7	73190150	73190299	150	10	-3.64429	3.08834e-05	0.00020322	intergenic				CLDN3	5549
chr7_s_112543	chr7	73294400	73294699	300	10	-2.86134	2.23464e-06	8.37989e-06	intergenic				WBSCR28	14176	yes
chr7_s_112544	chr7	73828800	73830499	1700	10	-3.53767	1.34216e-17	1.6777e-16	intergenic				CLIP2	8526	yes
chr7_s_112545	chr7	73831100	73831249	150	10	-3.8515	0.000199334	0.000680582	intergenic				CLIP2	10826
chr7_s_112508	chr7	73866400	73866799	400	01	2.51553	1.19893e-05	1.62979e-05	intergenic		yes		GTF2IRD1	1320	yes
chr7_s_112546	chr7	74403300	74403449	150	10	-2.42759	4.40761e-07	1.55942e-05	intergenic				WBSCR16	37774
chr7_s_112510	chr7	75267450	75267799	350	01	1.80254	0.00156818	0.00245681	intron		yes		HIP1	0	yes
chr7_s_112511	chr7	76698800	76698949	150	01	1.84773	0.017302	0.0200681	intergenic				PMS2P9	16444
chr7_s_112547	chr7	82946400	82946749	350	10	-3.75111	1.99285e-08	5.97854e-08	intergenic				SEMA3E	46472
chr7_s_112548	chr7	87771100	87771249	150	10	-1.57105	0.000134669	0.000509067	intron				ADAM22	0
chr7_s_112549	chr7	88839650	88839799	150	10	-1.29367	0.000550227	0.00142365	intron				ZNF804B	0
chr7_s_112550	chr7	89477600	89477749	150	10	-2.12864	0.00485458	0.00745675	intergenic				STEAP2-AS1	33917
chr7_s_112551	chr7	90794300	90794499	200	10	-3.75641	1.67012e-09	5.51141e-08	intron				CDK14	0	yes
chr7_s_112552	chr7	96749450	96749599	150	10	-1.30769	0.00166266	0.003165	intron			yes	ACN9	0
chr7_s_112554	chr7	99069150	99069499	350	10	-2.07915	4.27599e-05	6.97173e-05	intergenic		yes		ZNF789	1015	yes
chr7_s_112555	chr7	99632850	99632999	150	10	-2.57299	0.00274755	0.00477018	exon				ZKSCAN1	0	yes
chr7_s_112512	chr7	102134000	102134449	450	01	4.55158	4.80772e-13	2.09136e-12	exon	yes	yes		RASA4B	0	yes
chr7_s_112513	chr7	103067550	103067699	150	01	1.62545	4.4667e-05	0.000224058	intron				SLC26A5	0
chr7_s_112556	chr7	107613450	107613599	150	10	-2.0066	0.00121786	0.00254557	exon				LAMB1	0	yes
chr7_s_112514	chr7	113723750	113724099	350	01	3.01971	1.94542e-08	1.07654e-07	intergenic		yes		FOXP2	2265	yes
chr7_s_112557	chr7	116090500	116090649	150	10	-1.44112	0.00137828	0.00284737	intergenic				CAV2	49005
chr7_s_112558	chr7	117706900	117707099	200	10	-0.959538	0.000380933	0.00053116	intergenic				LSM8	116986
chr7_s_112559	chr7	120015750	120015899	150	10	-2.25426	0.00258476	0.00454678	intron				KCND2	0
chr7_s_112560	chr7	122420800	122420949	150	10	-2.17305	0.0013963	0.00286241	intron				CADPS2	0
chr7_s_112515	chr7	123078450	123078599	150	01	1.63966	9.8871e-05	0.000377025	intergenic				IQUB	13636
chr7_s_112516	chr7	128499350	128499599	250	01	2.18457	0.000101762	0.000163949	3' end			yes	FLNC	21	yes
chr7_s_112561	chr7	132436300	132436449	150	10	-2.5784	3.2338e-05	0.000207664	intergenic				FLJ40288	22771	yes
chr7_s_112517	chr7	135432300	135432549	250	01	1.84724	3.91338e-07	1.62126e-06	intron				FAM180A	0	yes
chr7_s_112518	chr7	135610050	135610249	200	01	1.74755	1.13417e-07	8.9836e-07	intergenic				LUZP6, MTPN	1253	yes
chr7_s_112562	chr7	135822800	135822999	200	10	-1.36157	8.57649e-10	5.26248e-08	intergenic				LUZP6, MTPN	160595
chr7_s_112563	chr7	147028300	147028449	150	10	-2.21888	0.0059862	0.00878966	intron				CNTNAP2, MIR548I4	0
chr7_s_112565	chr7	147184500	147184749	250	10	-1.73423	2.17814e-07	8.86813e-07	intron				CNTNAP2, MIR548I4	0
chr7_s_112519	chr7	149768800	149768949	150	01	2.23816	0.0028476	0.00434206	intergenic				ACTR3C	175351
chr7_s_112521	chr7	149859600	149859749	150	01	2.33966	5.85322e-05	0.000265073	intergenic				ACTR3C	84551
chr7_s_112522	chr7	150020850	150021049	200	01	3.32995	1.19945e-05	2.78102e-05	promoter		yes		LRRC61	0	yes
chr7_s_112523	chr7	150130250	150130399	150	01	1.63844	0.000587371	0.00129696	promoter				LINC00996	342	yes
chr7_s_112524	chr7	151137100	151137399	300	01	1.63927	0.00012829	0.00034054	promoter	yes	yes		CRYGN	0	yes
chr7_s_112566	chr7	152514000	152514149	150	10	-2.87876	0.00015016	0.000545772	intron				ACTR3B	0
chr7_s_112567	chr7	153003000	153003199	200	10	-2.03413	1.274e-06	4.38107e-06	intergenic				LINC01287	93804
chr7_s_112568	chr7	157064800	157064999	200	10	-4.11913	1.0086e-06	3.63095e-06	intergenic				UBE3C	2733	yes
chr8_s_120002	chr8	594550	598699	4150	10	-4.52613	9.0506e-82	6.78795e-80	intron		yes	yes	ERICH1	0	yes
chr8_s_120012	chr8	599300	599449	150	10	-3.55827	6.57652e-05	0.000337047	intron		yes		ERICH1	0	yes
chr8_s_119960	chr8	633450	633749	300	01	1.94762	0.00236243	0.00359286	intron			yes	ERICH1	0
chr8_s_119970	chr8	965250	965399	150	01	4.96381	5.55592e-05	0.00025648	intron		yes		ERICH1-AS1	0
chr8_s_120020	chr8	1746500	1746799	300	10	-3.12098	2.59487e-07	1.66813e-06	intergenic				MIR3674	2491
chr8_s_119979	chr8	2162850	2163049	200	01	1.53383	0.0244468	0.0262503	intergenic				MYOM2	69469	yes
chr8_s_119988	chr8	2712700	2712899	200	01	1.31523	0.0286459	0.0305091	intergenic				CSMD1	79975
chr8_s_120021	chr8	8915400	8915549	150	10	-2.97553	2.45051e-05	0.000176503	intergenic				MIR4660	9371	yes
chr8_s_120022	chr8	10065500	10065649	150	10	-3.04741	0.000195403	0.000676298	intron				MSRA	0
chr8_s_120023	chr8	10789900	10790099	200	10	-1.7619	0.00375639	0.00432422	intron				XKR6	0
chr8_s_119998	chr8	12468750	12468899	150	01	1.49352	0.00734516	0.00952994	intron			yes	LOC729732	0
chr8_s_120024	chr8	17940700	17940849	150	10	-3.82128	0.000120966	0.000487517	intron		yes		ASAH1	0	yes
chr8_s_119999	chr8	19197500	19197649	150	01	1.5358	0.0216642	0.024257	intron				SH2D4A	0	yes
chr8_s_120000	chr8	19379400	19379549	150	01	1.44185	0.00824552	0.0105442	intron				CSGALNACT1	0
chr8_s_120001	chr8	19601900	19602049	150	01	1.92105	0.0117515	0.0141375	intergenic				CSGALNACT1	61638	yes
chr8_s_120003	chr8	22831850	22831999	150	10	-3.29405	0.000441694	0.00118061	intergenic				RHOBTB2	12930	yes
chr8_s_119961	chr8	24248100	24248249	150	01	1.00387	0.030424	0.0335372	intron				ADAMDEC1, LOC101929294	0
chr8_s_119962	chr8	27468700	27468899	200	01	1.41976	0.0109252	0.0121289	promoter			yes	CLU	0	yes
chr8_s_120004	chr8	28360300	28360449	150	10	-2.64205	0.00163135	0.00312773	exon				FZD3	0	yes
chr8_s_119963	chr8	31728700	31728899	200	01	2.38421	0.00014713	0.000240926	intron				NRG1	0
chr8_s_119964	chr8	32021250	32021599	350	01	1.45792	0.0025405	0.00361829	intron				NRG1	0	yes
chr8_s_120005	chr8	37381500	37381799	300	10	-0.9727	0.00441306	0.00684786	intergenic				LOC100507420	2595
chr8_s_119965	chr8	41061200	41061599	400	01	1.81772	0.000124856	0.000148801	intergenic				SFRP1	57876	yes
chr8_s_119966	chr8	49559250	49559449	200	01	2.43095	0.0001506	0.000245076	intron				LOC101929268	0	yes
chr8_s_120006	chr8	52596650	52596899	250	10	-2.62933	0.00295849	0.00383259	intron				PXDNL	0
chr8_s_120007	chr8	52927600	52927849	250	10	-2.00888	0.0140204	0.0169765	intergenic				ST18	95542	yes
chr8_s_119967	chr8	53205550	53205699	150	01	1.82877	0.010843	0.0132692	intron				ST18	0
chr8_s_119968	chr8	53257000	53257299	300	01	1.75977	0.000108879	0.000331174	intron				ST18	0
chr8_s_119969	chr8	55470500	55470699	200	01	0.923201	0.0327377	0.0345858	intergenic				RP1	57927
chr8_s_119971	chr8	62916550	62916749	200	01	2.8741	1.3695e-05	3.09318e-05	intergenic				NKAIN3	244751	yes
chr8_s_119972	chr8	66043300	66043649	350	01	1.7148	0.0215216	0.0246711	intergenic				LINC00251	29730	yes
chr8_s_119973	chr8	66101500	66101649	150	01	2.03926	0.0101786	0.012608	intergenic				LINC00251	8924
chr8_s_119974	chr8	66228200	66228349	150	01	3.40562	1.19099e-05	0.000107189	intergenic				LINC00251	135624
chr8_s_120008	chr8	67307800	67307949	150	10	-1.90134	0.0178462	0.0220186	intergenic				RRS1-AS1	23872
chr8_s_119975	chr8	68632650	68632899	250	01	1.42411	7.80284e-05	0.000130548	intron				CPA6	0	yes
chr8_s_119976	chr8	72280450	72280599	150	01	3.2456	0.000157614	0.000531107	intergenic				EYA1	5982
chr8_s_119977	chr8	72739550	72739949	400	01	1.8279	0.00237693	0.00261763	intergenic				MSC	13827	yes
chr8_s_120009	chr8	79715950	79716099	150	10	-2.55061	0.00307256	0.00524896	intron		yes		IL7	0	yes
chr8_s_119978	chr8	80544650	80544899	250	01	2.57328	1.83174e-07	8.38745e-07	intron				STMN2	0	yes
chr8_s_120010	chr8	88272100	88272299	200	10	-1.51932	0.016067	0.0172894	intron				CNBD1	0
chr8_s_119980	chr8	94606850	94607199	350	01	1.66525	0.00099692	0.0016734	intron				LINC00535	0
chr8_s_119981	chr8	99180150	99180299	150	01	2.74665	3.88315e-05	0.00021161	intergenic				POP1	8080	yes
chr8_s_119982	chr8	99303000	99303149	150	01	1.19472	0.0202065	0.0229136	intron			yes	NIPAL2	0
chr8_s_120011	chr8	100845300	100845499	200	10	-2.9816	5.49786e-08	4.18683e-07	intron				VPS13B	0	yes
chr8_s_119983	chr8	107059550	107059699	150	01	1.62382	0.0052975	0.00712008	intron				ZFPM2-AS1	0
chr8_s_119984	chr8	109363250	109363449	200	01	2.08714	2.26399e-06	7.32302e-06	intergenic				EMC2	92403
chr8_s_120013	chr8	120556800	120556999	200	10	-2.14505	0.00386187	0.00441994	intergenic				ENPP2	12317	yes
chr8_s_120014	chr8	120661750	120661899	150	10	-2.33655	0.0026476	0.00464176	intergenic				ENPP2	10643
chr8_s_119985	chr8	121133000	121133149	150	01	1.1145	0.0390153	0.0421578	intergenic			yes	COL14A1	4197
chr8_s_120015	chr8	123413550	123413749	200	10	-2.32522	0.00228866	0.00272985	intergenic				LINC01151	268874
chr8_s_119986	chr8	128688800	128688999	200	01	2.50271	4.28899e-10	3.74571e-08	intergenic				CASC11	23853
chr8_s_119987	chr8	128980700	128980849	150	01	1.58557	0.00411154	0.00583659	intron				PVT1	0	yes
chr8_s_119989	chr8	131060300	131060549	250	01	2.78143	9.01892e-05	0.000148046	intergenic				ASAP1	3801	yes
chr8_s_120016	chr8	131206100	131206349	250	10	-3.37923	9.02892e-08	3.95883e-07	intron				ASAP1	0	yes
chr8_s_119990	chr8	131782600	131782749	150	01	1.9735	0.0115523	0.0139689	intergenic				ADCY8	9797
chr8_s_119991	chr8	134615950	134616149	200	01	1.49285	0.000142637	0.000235036	intergenic				ST3GAL1	31766	yes
chr8_s_120017	chr8	135088550	135089049	500	10	-2.9279	1.20089e-07	3.00222e-07	intergenic				LOC101927822	173899
chr8_s_119992	chr8	140757650	140757899	250	01	3.39458	1.68328e-05	3.57184e-05	intron				TRAPPC9	0	yes
chr8_s_120018	chr8	141129250	141129399	150	10	-1.73122	0.00252754	0.00446085	intron				TRAPPC9	0	yes
chr8_s_119993	chr8	142127300	142127449	150	01	2.05683	0.000317993	0.000831226	intergenic				DENND3	11270	yes
chr8_s_120019	chr8	143662300	143662549	250	10	-2.41927	0.000616151	0.000856601	intergenic				ARC	29855	yes
chr8_s_119994	chr8	143809000	143809249	250	01	1.42518	0.0345143	0.035747	promoter	yes			THEM6	0	yes
chr8_s_119995	chr8	144067400	144067599	200	01	1.31257	0.0313794	0.033285	intron				LOC100133669	0	yes
chr8_s_119996	chr8	145023650	145024199	550	01	3.41555	5.29676e-15	3.84015e-14	intron		yes		PLEC	0	yes
chr8_s_119997	chr8	145876800	145876949	150	01	0.838025	0.00453275	0.00630682	intergenic				ARHGAP39	37911
chr9_s_126146	chr9	16310250	16310799	550	01	2.17883	4.59009e-10	1.14097e-09	intergenic				C9orf92	33938	yes
chr9_s_126157	chr9	18630900	18631099	200	01	0.951688	0.000123294	0.000204449	intron				ADAMTSL1	0
chr9_s_126168	chr9	25589400	25589549	150	01	1.75057	0.0424074	0.0456152	intergenic				TUSC1	86837
chr9_s_126175	chr9	27473200	27473349	150	01	2.70256	0.000579461	0.00128747	intron				MOB3B	0	yes
chr9_s_126176	chr9	32556300	32556449	150	01	2.7233	0.000493477	0.00113916	intron			yes	NDUFB6, TOPORS-AS1	0	yes
chr9_s_126177	chr9	33148550	33148699	150	01	1.29004	0.00142446	0.00251265	intron				B4GALT1	0	yes
chr9_s_126181	chr9	33877800	33877949	150	10	-2.59198	0.000360404	0.00102725	intron				UBE2R2	0
chr9_s_126178	chr9	34653150	34653349	200	01	2.9878	1.14693e-05	2.70716e-05	promoter				IL11RA	0	yes
chr9_s_126192	chr9	43512950	43513099	150	10	-1.60358	0.00156345	0.0030413	intergenic				FAM74A7	95273
chr9_s_126196	chr9	43757700	43757849	150	10	-1.98453	2.93929e-05	0.00019583	intron				CNTNAP3P2, CNTNAP3B	0
chr9_s_126197	chr9	71175100	71175299	200	10	-2.56191	3.21729e-05	6.12522e-05	intergenic				LINC01506	13581	yes
chr9_s_126179	chr9	71557450	71557599	150	01	1.12958	0.00090548	0.00178337	intron				PIP5K1B	0
chr9_s_126198	chr9	73539600	73539949	350	10	-2.64214	3.6887e-05	6.14783e-05	intron				TRPM3	0	yes
chr9_s_126199	chr9	75048900	75049049	150	10	-3.63715	2.0664e-05	0.000163323	intergenic				ZFAND5	68736	yes
chr9_s_126180	chr9	77854250	77854449	200	01	2.37796	7.58846e-05	0.00013184	intergenic				OSTF1	92135	yes
chr9_s_126200	chr9	81481750	81482099	350	10	-1.54509	6.5755e-08	1.70056e-07	intergenic				LOC101927450	268238	yes
chr9_s_126147	chr9	81841350	81841549	200	01	1.46016	7.38954e-07	3.4304e-06	intergenic				LOC101927450	80768
chr9_s_126148	chr9	86820500	86820649	150	01	1.85277	0.0179043	0.0206996	intergenic				SLC28A3	70115
chr9_s_126201	chr9	87901600	87901799	200	10	-2.32864	0.000123131	0.000191969	intergenic				NTRK2	259614
chr9_s_126149	chr9	89199700	89199849	150	01	2.72313	0.000539269	0.00121721	intergenic				ZCCHC6	230297
chr9_s_126202	chr9	89895300	89895499	200	10	-3.78951	1.58099e-06	5.30569e-06	intergenic				C9orf170	120658	yes
chr9_s_126182	chr9	89997850	89998049	200	10	-3.68845	5.41997e-07	2.28331e-06	intergenic				DAPK1	114093	yes
chr9_s_126150	chr9	90490900	90491049	150	01	1.04085	2.47686e-06	4.89901e-05	intergenic				SPATA31E1	6722	yes
chr9_s_126183	chr9	93983700	93983999	300	10	-3.80574	3.26685e-08	3.67521e-07	intron				AUH	0	yes
chr9_s_126151	chr9	96393100	96393399	300	01	1.12157	0.0382399	0.0465252	intron				PHF2	0	yes
chr9_s_126152	chr9	96707350	96707499	150	01	1.54228	0.000381004	0.000937296	intergenic		yes		BARX1	6409
chr9_s_126153	chr9	98277750	98277899	150	01	2.48633	2.32921e-05	0.00016236	intron		yes		PTCH1	0	yes
chr9_s_126154	chr9	98346600	98346799	200	01	3.13711	2.07212e-06	7.15694e-06	intergenic				PTCH1	67352	yes
chr9_s_126184	chr9	99257650	99257899	250	10	-4.17915	4.18989e-10	4.77648e-09	intergenic		yes		HABP4	4031	yes
chr9_s_126155	chr9	101126350	101126499	150	01	1.9727	9.94868e-06	9.82432e-05	intron				GABBR2	0	yes
chr9_s_126185	chr9	101286550	101286699	150	10	-2.84965	0.00149737	0.00295591	intron				GABBR2	0
chr9_s_126186	chr9	112269650	112269849	200	10	-3.24033	5.55928e-05	9.82802e-05	intergenic				MIR3927	3905	yes
chr9_s_126156	chr9	112376700	112376849	150	01	1.67419	0.0265505	0.0294041	intergenic				PALM2	26218
chr9_s_126187	chr9	112841150	112841349	200	10	-1.45804	0.000658359	0.000863279	intron				PALM2-AKAP2, AKAP2	0	yes
chr9_s_126158	chr9	115823650	115824299	650	01	3.04093	7.7236e-07	1.19992e-06	intergenic		yes		ZFP37	4578	yes
chr9_s_126188	chr9	115934750	115934949	200	10	-2.51543	6.54068e-07	2.53932e-06	intron				FKBP15	0
chr9_s_126189	chr9	117720850	117721049	200	10	-2.39399	4.51527e-07	1.94353e-06	intergenic				TNFSF8	27974	yes
chr9_s_126159	chr9	119630100	119630299	200	01	1.78375	0.00337456	0.00389487	intron				ASTN2	0	yes
chr9_s_126190	chr9	124796350	124796549	200	10	-3.13323	2.96806e-06	8.27712e-06	intron				TTLL11	0	yes
chr9_s_126160	chr9	125108900	125109049	150	01	2.21606	0.0191992	0.0219816	intergenic	yes	yes		MRRF	23157	yes
chr9_s_126161	chr9	126070150	126070299	150	01	1.38033	0.00089288	0.00176356	intergenic				STRBP	39294
chr9_s_126191	chr9	126325450	126325599	150	10	-3.21367	0.000220649	0.000717109	intron				DENND1A	0	yes
chr9_s_126162	chr9	128330600	128330799	200	01	1.75337	3.61701e-07	2.0983e-06	intron				MAPKAP1	0	yes
chr9_s_126193	chr9	128819550	128819849	300	10	-2.63613	3.85423e-06	1.15627e-05	intergenic				PBX3	89894
chr9_s_126163	chr9	129677900	129678049	150	01	2.57428	0.00161652	0.00277619	intron	yes	yes		RALGPS1	0	yes
chr9_s_126164	chr9	131675450	131675849	400	01	2.14379	8.80749e-12	2.83797e-11	intron				LRRC8A	0	yes
chr9_s_126165	chr9	132310700	132311049	350	01	2.66111	3.4045e-07	1.23086e-06	intergenic		yes		LINC00963	34734	yes
chr9_s_126166	chr9	132429050	132429199	150	01	2.41195	1.32016e-05	0.000115881	intron		yes		PRRX2	0	yes
chr9_s_126167	chr9	132460650	132461049	400	01	4.1107	4.06489e-14	2.35764e-13	intron		yes		PRRX2	0	yes
chr9_s_126169	chr9	132488200	132488349	150	01	2.48668	0.00131985	0.00237339	intergenic				PRRX2	3248	yes
chr9_s_126170	chr9	135936550	135936699	150	01	1.18616	0.00848485	0.0107727	promoter				CEL	665	yes
chr9_s_126171	chr9	137236400	137236599	200	01	4.0032	2.55176e-07	1.59181e-06	intron				RXRA	0	yes
chr9_s_126172	chr9	137257450	137257649	200	01	3.67301	1.13673e-08	1.65458e-07	intron				RXRA	0	yes
chr9_s_126194	chr9	137983400	137983649	250	10	-1.66958	0.000121161	0.000203122	intron			yes	OLFM1	0
chr9_s_126173	chr9	139245750	139246099	350	01	1.13584	0.0128239	0.0158611	intron				GPSM1	0	yes
chr9_s_126195	chr9	139797150	139797349	200	10	-4.35039	1.90239e-08	2.03889e-07	intron				TRAF2	0	yes
chr9_s_126174	chr9	140472450	140472599	150	01	2.65182	0.000777041	0.00158757	intron		yes		DPH7	0	yes
chr10_s_54	chr10	368600	368749	150	10	-3.64511	4.78543e-05	0.000278259	intron	yes			DIP2C	0
chr10_s_65	chr10	1462500	1462649	150	10	-2.98081	0.00116749	0.0024891	intron				ADARB2	0	yes
chr10_s_1	chr10	3297000	3297149	150	01	2.1575	3.51416e-06	5.31154e-05	intergenic				PITRM1	81966
chr10_s_75	chr10	3808700	3808849	150	10	-2.67016	0.00302363	0.00518198	intergenic				KLF6	9338	yes
chr10_s_76	chr10	3856200	3856599	400	10	-3.14528	3.20858e-08	9.25552e-08	intergenic				KLF6	28726	yes
chr10_s_77	chr10	4386700	4386899	200	10	-3.82071	6.15054e-06	1.48513e-05	intergenic				LINC00703	39538	yes
chr10_s_78	chr10	6438900	6439099	200	10	-1.79577	0.00164548	0.00206206	intergenic				PRKCQ	30005	yes
chr10_s_79	chr10	7839500	7839699	200	10	-2.07585	2.42202e-06	7.3483e-06	intron				ATP5C1	0	yes
chr10_s_11	chr10	9545000	9545149	150	01	1.47565	0.000683538	0.00145508	intergenic				LOC101928272	207443
chr10_s_22	chr10	10840650	10840849	200	01	3.60788	1.77477e-07	1.21218e-06	intergenic				SFTA1P	3772	yes
chr10_s_80	chr10	13756200	13756349	150	10	-0.775296	0.000807381	0.00188743	intron				FRMD4A	0
chr10_s_33	chr10	15515300	15515449	150	01	1.18407	0.000720848	0.00150506	intergenic				ITGA8	40498	yes
chr10_s_44	chr10	15733950	15734099	150	01	2.20808	0.00217739	0.00346337	intron				ITGA8	0
chr10_s_50	chr10	18209400	18209549	150	01	3.68434	0.000345018	0.000876099	intergenic				MRC1	9308
chr10_s_51	chr10	19954850	19954999	150	01	1.92606	0.000167953	0.000555418	intron				MALRD1	0
chr10_s_52	chr10	21463550	21463749	200	01	2.59985	1.52353e-05	3.38168e-05	promoter	yes			NEBL-AS1	0	yes
chr10_s_53	chr10	21664600	21664749	150	01	1.52946	1.10064e-05	0.000103142	intergenic				CASC10	118671
chr10_s_81	chr10	22604150	22604299	150	10	-1.92408	0.0124064	0.0162074	intergenic		yes		COMMD3, COMMD3-BMI1	1012	yes
chr10_s_55	chr10	26743600	26743799	200	10	-2.33602	5.81418e-06	1.42124e-05	intron				APBB1IP	0
chr10_s_2	chr10	31108350	31108549	200	01	3.55579	3.84507e-06	1.10917e-05	intergenic				ZNF438	25015	yes
chr10_s_3	chr10	31172650	31172799	150	01	1.62927	0.000369776	0.00092161	intron				ZNF438	0
chr10_s_4	chr10	33440550	33440699	150	01	1.51345	0.000290117	0.000775463	intergenic				NRP1	25719	yes
chr10_s_56	chr10	34165700	34165899	200	10	-2.63127	4.52394e-09	8.1431e-08	intergenic				LINC00838	104091	yes
chr10_s_57	chr10	37934350	37934549	200	10	-0.891289	0.000194186	0.000289088	intergenic				MTRNR2L7	42490
chr10_s_58	chr10	42827950	42828649	700	10	-1.88789	2.28724e-05	4.18397e-05	3' end				LOC441666	0
chr10_s_5	chr10	44406250	44406399	150	01	2.98497	0.000279411	0.000752504	intron				LINC00841	0	yes
chr10_s_6	chr10	44877900	44878049	150	01	2.37291	8.61543e-07	2.69267e-05	intron		yes		CXCL12	0	yes
chr10_s_59	chr10	49805750	49805899	150	10	-1.6235	0.00102079	0.00225759	intron				ARHGAP22	0	yes
chr10_s_7	chr10	52106800	52106999	200	01	2.73954	4.58116e-08	4.93322e-07	intron				SGMS1	0	yes
chr10_s_60	chr10	57700050	57700199	150	10	-1.97594	1.45352e-05	0.000135603	intergenic				MTRNR2L5	339562
chr10_s_61	chr10	63779050	63779199	150	10	-3.91189	5.7318e-05	0.000307437	intron				ARID5B	0	yes
chr10_s_62	chr10	64501900	64502049	150	10	-3.13669	4.75672e-05	0.000278259	intergenic				ADO	62466	yes
chr10_s_63	chr10	70302450	70302699	250	10	-2.14096	2.71035e-05	5.32724e-05	intergenic				SLC25A16	15169	yes
chr10_s_8	chr10	72070550	72070699	150	01	0.761288	0.00363143	0.00528005	intron				LRRC20	0	yes
chr10_s_9	chr10	72323050	72323249	200	01	2.13601	4.72309e-07	2.4749e-06	intron				PALD1	0	yes
chr10_s_10	chr10	72506200	72506399	200	01	1.7418	4.41692e-06	1.24434e-05	intron				ADAMTS14	0	yes
chr10_s_12	chr10	75632000	75632149	150	01	2.23358	0.000101349	0.000383292	intron		yes		CAMK2G	0	yes
chr10_s_13	chr10	80127050	80127199	150	01	1.71569	1.95697e-05	0.000143444	intergenic				LINC00595	87079	yes
chr10_s_64	chr10	80194400	80194599	200	10	-1.39368	0.000136922	0.000211802	intergenic				LINC00595	154429
chr10_s_14	chr10	80504450	80504599	150	01	2.85666	0.000872917	0.00173438	intergenic				ZMIZ1-AS1	198483	yes
chr10_s_15	chr10	80912300	80912899	600	01	2.60881	1.28021e-06	1.88777e-06	intron				ZMIZ1	0	yes
chr10_s_16	chr10	81893350	81893649	300	01	1.77489	0.000122271	0.00034054	intron		yes		PLAC9	0	yes
chr10_s_17	chr10	81896850	81897499	650	01	2.6194	3.62057e-07	5.72709e-07	intron				PLAC9	0	yes
chr10_s_66	chr10	85955150	85955449	300	10	-1.48473	0.000220322	0.000450658	exon	yes	yes		CDHR1	0	yes
chr10_s_18	chr10	89373600	89373749	150	01	1.8292	7.27203e-05	0.000309606	intergenic				PAPSS2	45726	yes
chr10_s_67	chr10	90846800	90846949	150	10	-3.21829	0.000125309	0.000487517	intergenic				MIR4679-2	23631	yes
chr10_s_68	chr10	93054450	93054599	150	10	-1.83277	0.00535747	0.00802115	intergenic				PCGF5	10361	yes
chr10_s_19	chr10	94507500	94507649	150	01	1.62031	0.00011789	0.000429845	intergenic				HHEX	52091	yes
chr10_s_20	chr10	100618600	100618799	200	01	1.00318	0.00074488	0.000956659	intron				HPSE2	0	yes
chr10_s_21	chr10	100801950	100802349	400	01	2.38672	1.31512e-06	1.90693e-06	intron				HPSE2	0	yes
chr10_s_23	chr10	101750150	101750299	150	01	1.85379	0.000365491	0.000915761	intron				DNMBP	0
chr10_s_24	chr10	104370300	104370749	450	01	3.34238	3.85578e-15	3.04957e-14	intron				SUFU	0	yes
chr10_s_25	chr10	108494750	108494899	150	01	1.5921	0.000114008	0.000419999	intron				SORCS1	0
chr10_s_69	chr10	110045200	110045349	150	10	-1.17525	0.000529112	0.00138244	intergenic				LINC01435	216148
chr10_s_26	chr10	111811600	111811749	150	01	1.14436	0.000415133	0.00100054	intron				ADD3	0
chr10_s_27	chr10	114603200	114603399	200	01	0.97524	0.000673845	0.000873998	intergenic				LOC103344931	15708
chr10_s_28	chr10	114984250	114984449	200	01	2.3416	2.64711e-07	1.61289e-06	intergenic				TCF7L2	56813
chr10_s_29	chr10	115703100	115703299	200	01	2.68554	1.39978e-08	1.93023e-07	intergenic				NHLRC2	30834	yes
chr10_s_30	chr10	116162650	116162949	300	01	2.6738	4.59749e-10	1.11872e-08	intron		yes		AFAP1L2	0	yes
chr10_s_31	chr10	116237050	116237399	350	01	1.64479	2.60896e-05	6.45374e-05	intron				ABLIM1	0	yes
chr10_s_32	chr10	118763800	118763999	200	01	2.97344	2.52548e-06	7.87708e-06	intron		yes		KIAA1598	0	yes
chr10_s_34	chr10	121042950	121043149	200	01	2.34734	1.021e-08	1.61883e-07	intron				GRK5	0
chr10_s_35	chr10	122279500	122279849	350	01	1.47175	0.00394932	0.00530337	intron				PPAPDC1A	0	yes
chr10_s_36	chr10	123236800	123236949	150	01	1.68929	0.000158859	0.00053159	3' end				FGFR2	894
chr10_s_37	chr10	123376500	123376799	300	01	1.32681	0.00132453	0.00230217	intergenic				FGFR2	18527	yes
chr10_s_38	chr10	123913600	123913849	250	01	3.45994	6.71057e-07	2.65372e-06	intron				TACC2	0	yes
chr10_s_39	chr10	125703950	125704099	150	01	1.93346	0.000199968	0.000605812	intergenic				CPXM2	52449	yes
chr10_s_40	chr10	125708000	125708149	150	01	2.40814	0.000993494	0.0019169	intergenic				CPXM2	56499
chr10_s_41	chr10	126011700	126011849	150	01	2.13481	2.20806e-06	4.80831e-05	intergenic				OAT	74022	yes
chr10_s_42	chr10	126392950	126393099	150	01	1.78252	0.000711539	0.00149234	promoter				FAM53B, FAM53B-AS1	0	yes
chr10_s_43	chr10	126398950	126399299	350	01	1.57731	6.50763e-06	1.79917e-05	intron				FAM53B, FAM53B-AS1	0	yes
chr10_s_45	chr10	126568650	126568949	300	01	1.17228	0.000136585	0.00034054	intergenic				FAM175B	43410	yes
chr10_s_46	chr10	126737250	126737399	150	01	2.36031	0.00212669	0.00339792	intron				CTBP2	0	yes
chr10_s_47	chr10	128256700	128256899	200	01	1.33542	0.00663582	0.00742985	intergenic				C10orf90	46689	yes
chr10_s_48	chr10	131506350	131506549	200	01	2.51774	6.70529e-05	0.000118702	intron				MGMT	0	yes
chr10_s_70	chr10	132515300	132515449	150	10	-1.96323	0.000124939	0.000487517	intergenic				MIR378C	245401	yes
chr10_s_71	chr10	132881500	132881699	200	10	-2.5142	8.16904e-08	5.21765e-07	intergenic				TCERG1L	8955	yes
chr10_s_72	chr10	133194700	133194849	150	10	-1.83939	0.000271553	0.000836634	intergenic				TCERG1L	84715
chr10_s_49	chr10	134445050	134445199	150	01	1.81002	0.000145898	0.000501127	intron				INPP5A	0	yes
chr10_s_73	chr10	134725200	134725349	150	10	-2.51892	0.000657578	0.00160435	intron			yes	CFAP46	0	yes
chr10_s_74	chr10	134768150	134768299	150	10	-1.90882	3.50672e-05	0.00022251	intron				LINC01166	0	yes
chr11_s_7018	chr11	682950	683099	150	01	2.07148	1.93481e-05	0.000143297	intron				DEAF1	0
chr11_s_7029	chr11	1897250	1897499	250	01	2.15192	2.42859e-06	7.54598e-06	intron				LSP1	0	yes
chr11_s_7040	chr11	2055950	2056099	150	01	2.02707	3.67918e-05	0.000210144	intergenic				H19	36884	yes
chr11_s_7051	chr11	4995900	4996049	150	01	2.11827	2.57398e-05	0.000167899	intergenic				MMP26	13374
chr11_s_7054	chr11	7372550	7372799	250	01	2.68036	4.2702e-05	7.43014e-05	intron				SYT9	0	yes
chr11_s_7059	chr11	10316500	10316649	150	10	-2.17139	1.52939e-06	3.39653e-05	promoter		yes		SBF2	745	yes
chr11_s_7055	chr11	11762150	11762299	150	01	1.97349	0.0108735	0.0132837	intergenic				MIR8070	42382	yes
chr11_s_7056	chr11	13343050	13343199	150	01	1.70378	1.87538e-06	4.44465e-05	intron				ARNTL	0	yes
chr11_s_7068	chr11	16322800	16322949	150	10	-2.55372	0.00120579	0.00254026	intron				SOX6	0
chr11_s_7057	chr11	17498750	17498899	150	01	1.9434	0.0162027	0.0188545	promoter		yes		ABCC8	357	yes
chr11_s_7058	chr11	21594850	21594999	150	01	1.40279	0.00183097	0.00305592	exon				NELL1	0
chr11_s_7069	chr11	25266200	25266349	150	10	-1.45695	2.38929e-05	0.000174451	intergenic				LUZP2	162013
chr11_s_7019	chr11	26795300	26795449	150	01	1.12502	0.00273601	0.00422345	intergenic				SLC5A12	51725	yes
chr11_s_7020	chr11	34000050	34000249	200	01	1.42762	6.25151e-05	0.000111421	intergenic				CAPRIN1	72980	yes
chr11_s_7021	chr11	34303050	34303299	250	01	2.58443	1.50876e-05	3.3657e-05	intron				ABTB2	0	yes
chr11_s_7070	chr11	43737950	43738149	200	10	-1.71624	8.20236e-07	3.06428e-06	intron				HSD17B12	0
chr11_s_7022	chr11	44287600	44287799	200	01	2.91006	2.24172e-06	7.32302e-06	intron				ALX4	0	yes
chr11_s_7071	chr11	44592100	44592299	200	10	-2.2417	1.18721e-05	2.61185e-05	intron				CD82	0	yes
chr11_s_7072	chr11	44613500	44613699	200	10	-1.54201	8.50853e-05	0.00014157	intron				CD82	0	yes
chr11_s_7023	chr11	44978700	44978849	150	01	2.58156	0.000663565	0.00142107	intergenic	yes			TP53I11	5842	yes
chr11_s_7024	chr11	46318050	46318699	650	01	2.84442	1.54115e-12	5.82958e-12	intron		yes		CREB3L1	0	yes
chr11_s_7073	chr11	55789950	55790099	150	10	-1.2507	0.00897718	0.0124282	intergenic				OR5AS1	7795
chr11_s_7025	chr11	57261400	57261749	350	01	1.80272	5.78869e-08	2.72068e-07	exon				SLC43A1	0	yes
chr11_s_7026	chr11	59567950	59568099	150	01	1.56141	0.0129844	0.015542	intron				STX3	0
chr11_s_7074	chr11	61434250	61434399	150	10	-1.46173	0.000398004	0.00110488	intergenic				DAGLA	13505	yes
chr11_s_7027	chr11	61676450	61676649	200	01	1.15264	8.53241e-06	2.07679e-05	intron				RAB3IL1	0	yes
chr11_s_7028	chr11	62229650	62229849	200	01	2.97293	3.17054e-05	6.29304e-05	intron				AHNAK	0	yes
chr11_s_7030	chr11	63530550	63530849	300	01	2.10071	4.50417e-06	1.82669e-05	exon	yes			C11orf95	0	yes
chr11_s_7031	chr11	64015200	64015449	250	01	2.43591	3.79219e-06	1.09973e-05	promoter	yes	yes		PPP1R14B	786	yes
chr11_s_7032	chr11	64814900	64815099	200	01	2.19546	0.000344473	0.0004905	exon	yes	yes		NAALADL1	0	yes
chr11_s_7075	chr11	65534650	65535049	400	10	-1.97071	0.000477864	0.000731424	intergenic				AP5B1	6319	yes
chr11_s_7033	chr11	65642200	65642349	150	01	3.59395	3.4504e-05	0.000204482	intergenic		yes		EFEMP2	1794
chr11_s_7034	chr11	65642900	65643499	600	01	4.23096	5.18592e-14	2.65397e-13	intergenic		yes	yes	EFEMP2	2494
chr11_s_7060	chr11	70541200	70541399	200	10	-3.12255	9.92579e-06	2.28524e-05	intron				SHANK2	0	yes
chr11_s_7061	chr11	71985600	71985749	150	10	-2.47623	0.000155539	0.000556393	intergenic				CLPB	17720	yes
chr11_s_7035	chr11	72443500	72443699	200	01	3.8351	5.40046e-06	1.42921e-05	exon				ARAP1	0	yes
chr11_s_7062	chr11	80316000	80316149	150	10	-1.7827	0.000566884	0.00145264	intergenic				LOC101928944	146094	yes
chr11_s_7036	chr11	85858350	85858649	300	01	1.36004	0.00772365	0.0108428	intergenic				PICALM	77426
chr11_s_7063	chr11	91806450	91806849	400	10	-1.76218	6.22598e-06	1.22881e-05	intergenic				FAT3	278412
chr11_s_7064	chr11	95239150	95239499	350	10	-1.89702	2.50449e-05	4.47231e-05	intergenic				FAM76B	262606	yes
chr11_s_7037	chr11	95630950	95631099	150	01	2.26722	8.35644e-05	0.000345432	intron				MTMR2	0	yes
chr11_s_7038	chr11	97203850	97204199	350	01	1.08178	0.0180403	0.0211973	intergenic				JRKL-AS1	963808
chr11_s_7039	chr11	108131750	108131899	150	01	2.6409	6.70926e-06	7.82014e-05	intron				ATM	0
chr11_s_7041	chr11	112982200	112982349	150	01	1.9073	0.00858797	0.0108657	intron				NCAM1	0
chr11_s_7065	chr11	113982100	113982299	200	10	-4.10835	8.49233e-07	3.11386e-06	intron				ZBTB16	0	yes
chr11_s_7042	chr11	115095900	115096049	150	01	1.90452	2.10779e-05	0.000151378	intron				CADM1	0
chr11_s_7043	chr11	115217850	115218049	200	01	1.56526	2.43943e-05	4.95451e-05	intron				CADM1	0
chr11_s_7044	chr11	117273050	117273199	150	01	1.69349	0.000210497	0.000626207	intron				CEP164	0
chr11_s_7045	chr11	117454050	117454349	300	01	3.24681	4.45227e-08	3.61129e-07	intron				DSCAML1	0	yes
chr11_s_7046	chr11	119237650	119237849	200	01	3.72541	4.34238e-07	2.32184e-06	intron			yes	USP2	0	yes
chr11_s_7047	chr11	119798800	119798949	150	01	1.18166	0.001257	0.00229161	intergenic				TRIM29	183044	yes
chr11_s_7048	chr11	126234700	126235849	1150	01	1.56907	1.0543e-07	1.79851e-07	intron				ST3GAL4	0	yes
chr11_s_7049	chr11	126297050	126297349	300	01	1.8671	0.000625538	0.00117088	intron				KIRREL3	0	yes
chr11_s_7050	chr11	127449200	127449349	150	01	1.81343	3.81133e-05	0.00021161	intergenic				LOC101929497	242271
chr11_s_7052	chr11	128560200	128560399	200	01	2.48955	1.84936e-06	6.7296e-06	intron	yes			FLI1	0	yes
chr11_s_7053	chr11	129175300	129175499	200	01	1.17668	0.00053228	0.000715166	intergenic				BARX2	70381
chr11_s_7066	chr11	131585950	131586099	150	10	-1.78596	0.000236068	0.000743621	intron				NTM	0
chr11_s_7067	chr11	132938300	132938449	150	10	-1.27242	0.000227384	0.000730094	intron				OPCML	0	yes
chr12_s_13308	chr12	684700	684849	150	01	1.27749	0.000238195	0.000682891	intron				NINJ2	0	yes
chr12_s_13329	chr12	1638950	1639099	150	01	2.86144	2.36173e-08	1.56007e-06	intergenic	yes	yes		LINC00942	25359	yes
chr12_s_13415	chr12	2173300	2173499	200	10	-2.06076	1.28334e-06	4.38107e-06	intron				CACNA1C	0	yes
chr12_s_13425	chr12	2288350	2288549	200	10	-3.04954	1.03468e-08	1.36578e-07	intron				CACNA1C	0	yes
chr12_s_13340	chr12	2562750	2562899	150	01	1.47843	0.000631323	0.00136435	intron				CACNA1C	0	yes
chr12_s_13350	chr12	2749450	2749649	200	01	2.333	1.50559e-06	5.71688e-06	intron				CACNA1C	0	yes
chr12_s_13435	chr12	3226500	3226799	300	10	-1.89743	1.74645e-05	4.13633e-05	intron				TSPAN9	0	yes
chr12_s_13361	chr12	3556200	3556399	200	01	1.55572	3.85246e-06	1.10917e-05	intron				PRMT8	0	yes
chr12_s_13444	chr12	4413750	4413899	150	10	-0.875069	0.00183033	0.00342304	3' end				CCND2	0
chr12_s_13455	chr12	4953500	4953699	200	10	-0.499528	0.000468478	0.000639714	intron				KCNA6	0
chr12_s_13382	chr12	6626500	6626649	150	01	1.45624	0.000141836	0.00048954	exon				NCAPD2	0
chr12_s_13393	chr12	6650050	6650199	150	01	2.8233	2.34046e-10	1.84896e-08	intron		yes		IFFO1	0	yes
chr12_s_13404	chr12	7390400	7390549	150	01	0.628836	0.000352518	0.000891958	intergenic				PEX5	19230
chr12_s_13309	chr12	7392150	7392299	150	01	0.957793	0.00567658	0.00758655	intergenic				PEX5	20980
chr12_s_13320	chr12	7432150	7432299	150	01	1.11456	0.00189302	0.00312283	intergenic				ACSM4	24628
chr12_s_13321	chr12	7558250	7558399	150	01	0.955671	0.0160625	0.0187528	intron				CD163L1	0
chr12_s_13322	chr12	7583400	7583649	250	01	0.463236	0.00183573	0.00224472	intron				CD163L1	0	yes
chr12_s_13323	chr12	7639200	7639549	350	01	1.16793	0.000224427	0.000421922	exon				CD163	0
chr12_s_13324	chr12	7724950	7725099	150	01	1.11233	0.000309887	0.000813025	intergenic				CD163	68535
chr12_s_13466	chr12	8532700	8532849	150	10	-1.32534	0.00466766	0.00725101	intron				LINC00937	0
chr12_s_13325	chr12	9392750	9393149	400	01	2.66376	1.50136e-16	1.86598e-15	promoter		yes		LINC00987	0	yes
chr12_s_13487	chr12	10156600	10156749	150	10	-1.13239	0.00433776	0.00680692	intergenic				CLEC1B	4700
chr12_s_13494	chr12	10184350	10184499	150	10	-1.40411	0.00224585	0.00411353	intron				CLEC9A	0	yes
chr12_s_13416	chr12	11246450	11246749	300	10	-2.16148	3.65324e-06	1.15627e-05	intron				PRH1-PRR4, PRH1	0
chr12_s_13326	chr12	11659150	11659299	150	01	1.20343	0.00298547	0.00449718	intergenic				LINC01252	41664	yes
chr12_s_13327	chr12	12156950	12157099	150	01	2.13956	5.69699e-06	7.10865e-05	intergenic				BCL2L14	66778
chr12_s_13328	chr12	13355950	13356099	150	01	2.59966	3.45118e-05	0.000204482	intron				EMP1	0	yes
chr12_s_13417	chr12	15428750	15428949	200	10	-1.1719	0.000760724	0.000984466	intergenic				PTPRO	46241	yes
chr12_s_13418	chr12	15687900	15688049	150	10	-2.3242	8.34249e-06	9.88122e-05	intron				PTPRO	0	yes
chr12_s_13419	chr12	17046700	17046849	150	10	-1.80681	4.80297e-05	0.000278259	intergenic				SKP1P2	94831	yes
chr12_s_13330	chr12	21757400	21757599	200	01	0.978075	0.00225888	0.00265393	promoter				GYS2	0	yes
chr12_s_13420	chr12	22430050	22430199	150	10	-2.57943	1.22542e-05	0.000125504	intron				ST8SIA1	0
chr12_s_13331	chr12	23346400	23346599	200	01	0.695676	0.000909306	0.0011565	intergenic				LOC101928441	1878
chr12_s_13421	chr12	24379900	24380099	200	10	-1.31274	1.5213e-05	3.1707e-05	3' end				LOC101928471, SOX5	0	yes
chr12_s_13332	chr12	25577550	25577699	150	01	1.78671	0.00113732	0.00211716	intergenic				LMNTD1	51316
chr12_s_13422	chr12	25768950	25769099	150	10	-2.34861	5.58869e-06	8.05073e-05	intron				LMNTD1	0
chr12_s_13333	chr12	26426850	26426999	150	01	1.87368	1.66518e-05	0.000133028	intergenic				SSPN	39141	yes
chr12_s_13334	chr12	28124100	28124249	150	01	1.922	0.00138212	0.00245672	intron		yes		PTHLH	0	yes
chr12_s_13335	chr12	29653500	29653649	150	01	1.34322	0.000397549	0.000961419	3' end				TMTC1	96
chr12_s_13336	chr12	30270350	30270499	150	01	1.72793	0.000229211	0.000662728	intergenic				TMTC1	332657
chr12_s_13423	chr12	30371400	30371549	150	10	-0.96762	0.0102819	0.0139447	intergenic				IPO8	410365
chr12_s_13337	chr12	30494450	30494899	450	01	1.31258	1.51038e-07	2.52698e-07	intergenic				IPO8	287015	yes
chr12_s_13338	chr12	30724500	30724649	150	01	0.78854	0.00399682	0.00572931	intergenic				IPO8	57265
chr12_s_13339	chr12	31094750	31094949	200	01	0.514201	0.00636653	0.00715893	intron				TSPAN11	0	yes
chr12_s_13424	chr12	31271100	31271249	150	10	-1.92978	9.81972e-05	0.000429009	intergenic				DDX11	13374
chr12_s_13426	chr12	31271800	31271999	200	10	-3.11058	1.1247e-06	3.97662e-06	intergenic				DDX11	14074	yes
chr12_s_13341	chr12	32084350	32084499	150	01	1.46932	0.000376852	0.000930353	intergenic				KIAA1551	27853
chr12_s_13427	chr12	33296950	33297099	150	10	-1.60003	0.00181433	0.00340505	intergenic				SYT10	231248
chr12_s_13428	chr12	42260400	42260549	150	10	-1.11798	2.15835e-05	0.000164343	intergenic				GXYLT1	215098
chr12_s_13342	chr12	42699550	42699699	150	01	0.782851	0.0017843	0.00301339	intergenic				ZCRB1	6188
chr12_s_13343	chr12	44021350	44021499	150	01	1.21577	0.000974675	0.00190383	intergenic				ADAMTS20	75625
chr12_s_13344	chr12	48128650	48128949	300	01	1.89537	0.000144613	0.00034054	3' end				RAPGEF3	0	yes
chr12_s_13345	chr12	48146500	48146699	200	01	2.46149	5.90674e-07	2.97609e-06	intron				RAPGEF3	0	yes
chr12_s_13346	chr12	48283250	48283999	750	01	1.93274	2.92081e-09	6.19782e-09	intron				VDR	0	yes
chr12_s_13347	chr12	48404600	48404749	150	01	1.44424	0.00412091	0.00583659	intergenic				COL2A1	6314	yes
chr12_s_13348	chr12	48487500	48487699	200	01	1.38605	1.30733e-05	3.00457e-05	intron				SENP1	0
chr12_s_13349	chr12	48656900	48657049	150	01	0.585356	0.0018669	0.0030951	intergenic				OR10AD1	59824
chr12_s_13351	chr12	49738650	49738799	150	01	1.79422	9.8755e-05	0.000377025	intergenic	yes	yes		DNAJC22	2241	yes
chr12_s_13429	chr12	49924750	49924899	150	10	-1.05123	4.96895e-05	0.00028175	intergenic				SPATS2	3540
chr12_s_13352	chr12	50261200	50261349	150	01	1.57671	3.69452e-05	0.000210144	3' end				FAIM2	0	yes
chr12_s_13430	chr12	50719800	50719949	150	10	-0.665325	0.00332698	0.00552424	intergenic				FAM186A	1145	yes
chr12_s_13353	chr12	51302100	51302249	150	01	1.15758	0.000297593	0.000792328	intergenic				METTL7A	16284
chr12_s_13354	chr12	52043200	52043349	150	01	1.40226	6.31078e-06	7.60502e-05	intron				SCN8A	0
chr12_s_13431	chr12	52366650	52366849	200	10	-2.29974	2.56815e-07	1.30383e-06	intron				ACVR1B	0	yes
chr12_s_13355	chr12	52473000	52473149	150	01	0.480809	0.00146307	0.00256851	promoter		yes		OR7E47P	330	yes
chr12_s_13356	chr12	52474400	52474799	400	01	1.12908	0.00494644	0.00524805	intron		yes		OR7E47P	0	yes
chr12_s_13357	chr12	52626800	52627249	450	01	1.72208	4.81194e-08	8.54365e-08	promoter	yes			KRT7	0	yes
chr12_s_13432	chr12	52817000	52817149	150	10	-1.21848	0.00426604	0.00674717	3' end				KRT75	704	yes
chr12_s_13433	chr12	53107800	53107999	200	10	-1.94055	8.12186e-05	0.000137447	intergenic	yes	yes		KRT77	10552	yes
chr12_s_13434	chr12	53219750	53219899	150	10	-1.33143	0.00668967	0.00968911	intron				KRT79	0	yes
chr12_s_13358	chr12	53267800	53267949	150	01	2.21455	3.03316e-06	5.31154e-05	intergenic	yes	yes		KRT8	23021	yes
chr12_s_13436	chr12	54271100	54271249	150	10	-1.21384	0.000400999	0.00110742	intergenic				HOXC13-AS	57862
chr12_s_13359	chr12	54445250	54445499	250	01	1.55941	0.000762056	0.00105236	intron		yes		HOXC4	0	yes
chr12_s_13360	chr12	54772100	54772249	150	01	1.85885	2.16695e-05	0.000152544	intron		yes		ZNF385A, LOC102724050	0	yes
chr12_s_13362	chr12	54870300	54870449	150	01	1.69834	7.43524e-06	8.10266e-05	intergenic				GTSF1	2913	yes
chr12_s_13437	chr12	56108300	56108449	150	10	-0.846542	0.0334227	0.0384758	intergenic		yes		BLOC1S1, BLOC1S1-RDH5	1368
chr12_s_13363	chr12	56760700	56760849	150	01	1.01464	0.00803962	0.0102994	intergenic				APOF	4116
chr12_s_13364	chr12	57565850	57565999	150	01	1.6022	9.63668e-05	0.000377025	intron			yes	LRP1	0
chr12_s_13365	chr12	58263150	58263349	200	01	1.10851	8.17594e-05	0.000140006	intergenic			yes	CTDSP2	22402	yes
chr12_s_13366	chr12	63049600	63049949	350	01	1.28529	0.000315568	0.00057045	intron				PPM1H	0	yes
chr12_s_13367	chr12	63169750	63169949	200	01	2.24693	4.88908e-06	1.33431e-05	intron				PPM1H	0
chr12_s_13438	chr12	64824350	64824499	150	10	-1.07804	0.00555455	0.00829293	intron				XPOT	0
chr12_s_13439	chr12	65960150	65960299	150	10	-1.55612	9.12336e-08	6.74644e-06	intron				LOC100507065	0	yes
chr12_s_13440	chr12	66099650	66099799	150	10	-1.07111	0.0193158	0.0236307	intergenic				RPSAP52	52000
chr12_s_13368	chr12	67689550	67689699	150	01	0.568188	0.0196323	0.0224054	intron				CAND1	0
chr12_s_13441	chr12	67776400	67776549	150	10	-2.31788	1.07504e-06	2.49129e-05	intergenic				CAND1	67927	yes
chr12_s_13369	chr12	67818950	67819099	150	01	1.85268	0.000119398	0.000433124	intergenic				LOC100507175	94762
chr12_s_13370	chr12	68334900	68335049	150	01	1.79689	0.000845777	0.00169872	intron				LINC01479	0	yes
chr12_s_13371	chr12	68678150	68678299	150	01	1.25824	0.000707385	0.00148802	intergenic				MDM1	10046	yes
chr12_s_13372	chr12	74824500	74824649	150	01	1.17351	0.000492057	0.00113916	intergenic				ATXN7L3B	106901
chr12_s_13373	chr12	76662400	76662599	200	01	1.96426	1.00993e-06	4.33771e-06	intergenic				BBS10	75666
chr12_s_13442	chr12	80168400	80168599	200	10	-0.978375	0.00182275	0.00225565	exon				PPP1R12A	0
chr12_s_13443	chr12	82569950	82570099	150	10	-2.77483	1.94808e-06	3.95158e-05	intergenic				CCDC59	175983	yes
chr12_s_13374	chr12	83082550	83082699	150	01	1.34702	1.62444e-06	4.27768e-05	intron		yes		TMTC2	0
chr12_s_13445	chr12	83309600	83309749	150	10	-0.544711	0.00745036	0.0105333	intron				TMTC2	0
chr12_s_13375	chr12	84527600	84527749	150	01	1.54455	0.00192178	0.00314836	intergenic				SLC6A15	725517
chr12_s_13446	chr12	84791000	84791149	150	10	-2.46763	4.72354e-05	0.000278259	intergenic				SLC6A15	462117	yes
chr12_s_13447	chr12	85799450	85799599	150	10	-2.09845	2.26245e-06	4.15822e-05	intergenic				ALX1	103888	yes
chr12_s_13448	chr12	86521850	86521999	150	10	-1.01811	0.000375748	0.0010598	intron				MGAT4C	0
chr12_s_13449	chr12	86553000	86553149	150	10	-1.85968	6.81247e-05	0.000342552	intron				MGAT4C	0	yes
chr12_s_13376	chr12	87270250	87270399	150	01	1.18278	2.14841e-05	0.000152544	intergenic				MGAT4C	37568
chr12_s_13450	chr12	88150150	88150349	200	10	-3.16255	4.3324e-09	8.1431e-08	intergenic				MKRN9P	26313	yes
chr12_s_13377	chr12	88200150	88200299	150	01	1.64618	0.00096009	0.00188051	intergenic				MKRN9P	21661	yes
chr12_s_13451	chr12	91511000	91511199	200	10	-1.76086	1.43041e-05	3.01299e-05	intergenic				LUM	5457	yes
chr12_s_13378	chr12	93842250	93842449	200	01	1.33405	3.68404e-07	2.0983e-06	intergenic				UBE2N	6223
chr12_s_13452	chr12	94290100	94290249	150	10	-1.70483	7.57203e-06	9.60927e-05	intergenic				CRADD	45568
chr12_s_13379	chr12	94303150	94303299	150	01	1.8107	7.93146e-05	0.000333685	intergenic				CRADD	58618	yes
chr12_s_13380	chr12	95043000	95043249	250	01	1.56781	2.454e-05	4.64127e-05	intron		yes		TMCC3	0	yes
chr12_s_13381	chr12	95840450	95840599	150	01	1.63095	0.000614275	0.00133972	intergenic				METAP2	27222	yes
chr12_s_13453	chr12	97926950	97927099	150	10	-1.34332	5.58993e-05	0.000307158	3' end				RMST	0
chr12_s_13383	chr12	98134150	98134299	150	01	1.00126	0.0133368	0.0158107	exon				LOC643711	0
chr12_s_13384	chr12	98299550	98299699	150	01	0.400907	0.0317202	0.0348578	intergenic				MIR4495	33134
chr12_s_13454	chr12	99147400	99147549	150	10	-0.925458	0.00535171	0.00802115	intron				ANKS1B	0
chr12_s_13456	chr12	99184050	99184199	150	10	-1.03823	0.000124587	0.000487517	intron				ANKS1B	0
chr12_s_13385	chr12	100113200	100113349	150	01	1.19943	0.00766945	0.00991451	intron				ANKS1B	0
chr12_s_13457	chr12	102155300	102155449	150	10	-2.63667	2.32725e-05	0.000172281	exon				GNPTAB	0	yes
chr12_s_13458	chr12	102770000	102770199	200	10	-3.33115	7.81967e-09	1.29024e-07	intergenic				IGF1	19445	yes
chr12_s_13386	chr12	103188950	103189099	150	01	1.4945	6.60263e-06	7.82014e-05	intergenic				LINC00485	13961
chr12_s_13459	chr12	104193700	104193999	300	10	-1.11129	5.75262e-06	1.61792e-05	intron				NT5DC3	0	yes
chr12_s_13460	chr12	104657100	104657249	150	10	-1.2912	0.00369735	0.00604505	intron		yes		TXNRD1	0	yes
chr12_s_13461	chr12	105026600	105026749	150	10	-2.76188	3.2337e-06	5.38613e-05	intron				CHST11	0	yes
chr12_s_13462	chr12	105143900	105144049	150	10	-1.52555	0.000119023	0.000487517	intron				CHST11	0	yes
chr12_s_13387	chr12	105381200	105381349	150	01	0.82845	0.00173237	0.00294669	intron		yes		C12orf45	0	yes
chr12_s_13463	chr12	105606450	105606599	150	10	-1.54726	3.66869e-05	0.000227373	intron				APPL2	0	yes
chr12_s_13388	chr12	105612500	105612649	150	01	1.01356	0.00362818	0.00528005	intron				APPL2	0	yes
chr12_s_13464	chr12	106342050	106342199	150	10	-0.917296	0.0134681	0.0171735	intergenic				NUAK1	114925	yes
chr12_s_13389	chr12	106382700	106382849	150	01	0.60405	0.0027628	0.00424407	intergenic				NUAK1	74275
chr12_s_13465	chr12	106478400	106478549	150	10	-2.21618	5.24915e-05	0.000294505	intron				NUAK1	0	yes
chr12_s_13467	chr12	106512200	106512449	250	10	-2.2313	4.68683e-07	1.66968e-06	intron				NUAK1	0	yes
chr12_s_13390	chr12	106846950	106847149	200	01	1.83597	7.64872e-05	0.00013184	intron				POLR3B	0
chr12_s_13468	chr12	108035450	108035649	200	10	-1.04758	0.000827213	0.00106356	intron				BTBD11	0
chr12_s_13469	chr12	108198250	108198449	200	10	-0.578517	2.011e-05	4.10493e-05	intergenic				ASCL4	27828
chr12_s_13391	chr12	108675700	108675849	150	01	1.29443	0.000187397	0.000581831	intergenic				CMKLR1	5971
chr12_s_13470	chr12	109897150	109897299	150	10	-2.53517	1.98228e-07	1.05655e-05	intron				KCTD10	0	yes
chr12_s_13471	chr12	110545850	110546049	200	10	-2.24441	1.18207e-05	2.61185e-05	intergenic				IFT81	16090	yes
chr12_s_13392	chr12	110549700	110549849	150	01	0.908516	0.0384162	0.0417006	intergenic				IFT81	12290
chr12_s_13472	chr12	111174950	111175099	150	10	-2.11883	7.41287e-06	9.60927e-05	intron				PPP1CC	0	yes
chr12_s_13473	chr12	111679400	111679549	150	10	-1.53415	5.10255e-06	7.5546e-05	intron				CUX2	0
chr12_s_13474	chr12	112264350	112264499	150	10	-0.780236	0.00570726	0.00847345	intergenic				MAPKAPK5-AS1	13073	yes
chr12_s_13475	chr12	112567900	112568099	200	10	-2.19637	1.88416e-07	1.03629e-06	intron				TRAFD1	0
chr12_s_13394	chr12	112899900	112900149	250	01	1.2382	0.00112527	0.00146117	intron				PTPN11	0
chr12_s_13395	chr12	113414250	113414399	150	01	1.25234	0.00212516	0.00339792	intergenic				OAS2	1874
chr12_s_13396	chr12	113504650	113504799	150	01	0.884492	0.000171453	0.000564367	intron				DTX1	0	yes
chr12_s_13397	chr12	113562100	113562249	150	01	2.24555	1.60052e-05	0.000129315	intron				RASAL1	0
chr12_s_13476	chr12	114107950	114108299	350	10	-1.3509	1.91829e-06	4.11061e-06	intergenic				LINC01234	74082	yes
chr12_s_13477	chr12	115042750	115042899	150	10	-0.842614	0.00330266	0.00551824	intergenic				TBX3	65159
chr12_s_13398	chr12	115135900	115136399	500	01	1.76257	9.95677e-10	2.27958e-09	intergenic	yes	yes		TBX3	13930	yes
chr12_s_13399	chr12	115138250	115138449	200	01	1.56501	0.000207085	0.000313621	intergenic	yes			TBX3	16280	yes
chr12_s_13400	chr12	115844800	115844949	150	01	1.12253	0.000816036	0.0016563	intergenic				MED13L	551431	yes
chr12_s_13478	chr12	116867600	116867799	200	10	-1.29986	4.5629e-05	8.28856e-05	intergenic				MIR4472-2	1476	yes
chr12_s_13401	chr12	116964050	116964199	150	01	1.88218	0.000477748	0.0011285	intergenic				LINC00173	7027
chr12_s_13402	chr12	117542450	117542599	150	01	0.907678	0.00105645	0.00200304	intron				TESC-AS1	0	yes
chr12_s_13403	chr12	118313300	118313599	300	01	0.707224	0.00188338	0.00298885	intron				KSR2	0	yes
chr12_s_13479	chr12	119992250	119992449	200	10	-1.85459	5.5533e-06	1.39184e-05	intergenic				CCDC60	13397
chr12_s_13480	chr12	120006000	120006149	150	10	-0.522442	0.0435025	0.0487118	intergenic				TMEM233	25114
chr12_s_13405	chr12	120666750	120666899	150	01	1.75103	0.000740551	0.00153062	intron				PXN	0	yes
chr12_s_13406	chr12	120673250	120673399	150	01	2.27899	6.58372e-05	0.000289304	intron				PXN	0	yes
chr12_s_13407	chr12	121088200	121088449	250	01	2.38924	3.53495e-08	1.80906e-07	promoter				CABP1	0	yes
chr12_s_13408	chr12	121152650	121152799	150	01	1.3157	1.24297e-06	3.68229e-05	intron			yes	UNC119B	0	yes
chr12_s_13481	chr12	121714750	121715299	550	10	-2.59489	2.14467e-16	2.01063e-15	intron			yes	CAMKK2	0	yes
chr12_s_13409	chr12	122234550	122234799	250	01	1.86597	3.45388e-08	1.80906e-07	intron		yes		LINC01089	0	yes
chr12_s_13410	chr12	122591500	122591749	250	01	0.884951	0.00686833	0.00766083	intron				MLXIP	0	yes
chr12_s_13411	chr12	123258650	123258799	150	01	2.53958	7.26531e-06	8.0713e-05	promoter				CCDC62	256	yes
chr12_s_13412	chr12	123582050	123582649	600	01	1.85166	1.71676e-14	1.14891e-13	intron				PITPNM2	0	yes
chr12_s_13482	chr12	123809600	123809749	150	10	-0.960144	0.0117986	0.0156046	intron				SBNO1	0
chr12_s_13413	chr12	124802450	124802699	250	01	1.66858	4.76354e-08	2.30238e-07	intergenic			yes	ZNF664-FAM101A, FAM101A	1879	yes
chr12_s_13414	chr12	124987400	124987699	300	01	2.09867	4.65277e-07	2.61271e-06	intron				NCOR2	0
chr12_s_13310	chr12	125061750	125061899	150	01	0.768807	0.0179047	0.0206996	intergenic				NCOR2	9739	yes
chr12_s_13311	chr12	125106050	125106599	550	01	1.66847	1.54935e-09	3.45624e-09	intergenic				NCOR2	54039	yes
chr12_s_13312	chr12	125110750	125110899	150	01	2.25004	4.054e-05	0.000213511	intergenic				NCOR2	58739	yes
chr12_s_13483	chr12	125118400	125118549	150	10	-1.94893	0.000659197	0.00160435	intergenic				NCOR2	66389	yes
chr12_s_13484	chr12	125258650	125259499	850	10	-2.64151	7.14953e-26	1.78738e-24	intergenic				SCARB1	2674	yes
chr12_s_13485	chr12	125396400	125396549	150	10	-0.923365	0.0118829	0.0156772	3' end			yes	UBC	0
chr12_s_13486	chr12	125631700	125631899	200	10	-0.694848	0.00942928	0.0104302	intergenic				AACS	3828	yes
chr12_s_13488	chr12	125817200	125817349	150	10	-1.56762	0.000956113	0.00213225	intron		yes		TMEM132B	0
chr12_s_13313	chr12	127211350	127211549	200	01	1.77799	0.000184241	0.000289049	intergenic	yes			LINC00944	3697	yes
chr12_s_13489	chr12	128259450	128259649	200	10	-2.26495	8.73565e-08	5.40519e-07	intergenic				FLJ37505	106512	yes
chr12_s_13490	chr12	129637250	129637399	150	10	-2.41287	1.83242e-07	1.05655e-05	intron				TMEM132D	0	yes
chr12_s_13314	chr12	130975950	130976149	200	01	1.4487	0.000351042	0.000494478	intron				RIMBP2	0	yes
chr12_s_13315	chr12	131404900	131405049	150	01	2.46853	0.000370718	0.00092161	intergenic				GPR133	33402	yes
chr12_s_13491	chr12	131410450	131410649	200	10	-3.18861	2.36713e-07	1.2334e-06	intergenic				GPR133	27802	yes
chr12_s_13492	chr12	132112150	132112349	200	10	-1.69735	0.000400093	0.000553974	intergenic				SFSWAP	83282	yes
chr12_s_13316	chr12	132303900	132304099	200	01	1.92844	1.71336e-05	3.67951e-05	intergenic				MMP17	8841	yes
chr12_s_13493	chr12	132550350	132550499	150	10	-1.40337	5.33775e-05	0.000296356	intron				EP400	0	yes
chr12_s_13317	chr12	133158950	133159249	300	01	2.13627	3.10719e-08	2.83531e-07	promoter	yes	yes		FBRSL1	0	yes
chr12_s_13318	chr12	133160000	133160249	250	01	2.78994	8.93193e-11	1.94269e-09	exon	yes			FBRSL1	0	yes
chr12_s_13319	chr12	133215150	133215299	150	01	0.81565	0.0261094	0.0289607	intron				POLE	0	yes
chr13_s_19951	chr13	23781100	23781299	200	10	-2.74741	2.1599e-07	1.15584e-06	intron				SGCG	0
chr13_s_19953	chr13	23847550	23847949	400	10	-1.40279	0.00179835	0.0024085	intron				SGCG	0
chr13_s_19954	chr13	25545000	25545199	200	10	-2.96938	2.63253e-06	7.6653e-06	intergenic				TPTE2P1	2392
chr13_s_19955	chr13	27214650	27214799	150	10	-2.00662	0.00594022	0.00874623	intron				WASF3	0
chr13_s_19926	chr13	27743350	27743499	150	01	2.26797	0.00702612	0.00916619	3' end				USP12	0	yes
chr13_s_19956	chr13	29294000	29294199	200	10	-1.98986	9.80112e-09	1.36578e-07	promoter		yes		SLC46A3	849	yes
chr13_s_19933	chr13	30937300	30937449	150	01	2.7526	3.92039e-05	0.00021161	exon				LINC00426	0	yes
chr13_s_19934	chr13	31480250	31480449	200	01	3.22972	0.00016049	0.000257965	promoter	yes	yes		TEX26-AS1, MEDAG	0	yes
chr13_s_19957	chr13	39496150	39496299	150	10	-2.17897	6.93546e-06	9.47846e-05	intergenic				FREM2	34882
chr13_s_19935	chr13	40055750	40055899	150	01	2.55642	7.08297e-06	7.99364e-05	intron				LHFP	0	yes
chr13_s_19936	chr13	41013450	41013649	200	01	2.57755	1.66191e-09	5.29773e-08	intron				LINC00598	0	yes
chr13_s_19937	chr13	41167200	41167349	150	01	1.94853	7.92275e-06	8.28393e-05	intron				FOXO1	0
chr13_s_19938	chr13	42121500	42121649	150	01	3.86627	0.000212636	0.000629933	intergenic				VWA8	19311	yes
chr13_s_19958	chr13	44877200	44877349	150	10	-2.48577	1.72874e-05	0.000146257	intergenic				SERP2	70628	yes
chr13_s_19939	chr13	45001400	45001549	150	01	1.33636	0.000271751	0.000742731	intergenic				TSC22D1	4729
chr13_s_19959	chr13	48049050	48049299	250	10	-2.00311	8.64224e-06	2.14177e-05	intergenic				LINC00562	454988	yes
chr13_s_19940	chr13	51164500	51164649	150	01	1.68392	0.000155962	0.000528096	intergenic				DLEU1	61720
chr13_s_19941	chr13	54695100	54695249	150	10	-2.42515	0.00423885	0.0067442	intergenic				LINC00458	3209
chr13_s_19942	chr13	60307800	60307949	150	10	-1.41045	7.92327e-05	0.000370448	intron				DIAPH3	0
chr13_s_19943	chr13	64994650	64994799	150	10	-1.40021	0.000217877	0.000716881	intergenic				LOC102723968	576391
chr13_s_19944	chr13	65980750	65980949	200	10	-1.33963	2.80436e-06	7.96544e-06	intergenic				MIR548X2	559512
chr13_s_19945	chr13	66411000	66411149	150	10	-1.58325	4.1791e-05	0.00025312	intergenic				MIR548X2	129312
chr13_s_19946	chr13	67169950	67170099	150	10	-2.1466	6.75808e-07	1.9778e-05	intron				PCDH9	0
chr13_s_19927	chr13	73912600	73912749	150	01	1.42706	9.10056e-05	0.000365565	intergenic				LINC00392	225631	yes
chr13_s_19947	chr13	79661300	79661449	150	10	-3.82718	0.000182486	0.000636196	intergenic				RBM26	231553
chr13_s_19928	chr13	81563550	81563699	150	01	2.25349	0.00285195	0.00434206	intergenic				LINC00377	28826	yes
chr13_s_19948	chr13	84004300	84004449	150	10	-1.91894	0.00900366	0.0124325	intergenic				SLITRK1	446890
chr13_s_19929	chr13	94595250	94595399	150	01	2.58244	0.000489659	0.00113774	intron				GPC6	0
chr13_s_19930	chr13	101511300	101511449	150	01	1.43965	0.000227668	0.000662728	intron				NALCN-AS1	0
chr13_s_19949	chr13	103322650	103322799	150	10	-2.54878	3.52118e-06	5.68724e-05	intron				TPP2	0
chr13_s_19950	chr13	108980100	108980249	150	10	-1.35625	4.9031e-05	0.000281005	intergenic				TNFSF13B	19267
chr13_s_19931	chr13	110231150	110231349	200	01	2.31304	5.31977e-05	9.81535e-05	intergenic				LINC00676	149271
chr13_s_19932	chr13	110308350	110308499	150	01	2.01255	2.96591e-06	5.31154e-05	intergenic				LINC00676	72121
chr13_s_19952	chr13	114629550	114629699	150	10	-2.38736	6.78695e-05	0.000342552	3' end				LINC00565	0	yes
chr14_s_24210	chr14	23377850	23377999	150	10	-2.93765	0.000138466	0.000519734	intron				RBM23	0	yes
chr14_s_24221	chr14	30320600	30320749	150	10	-1.91265	6.43391e-06	9.02441e-05	intron				PRKD1	0	yes
chr14_s_24229	chr14	33409550	33409899	350	10	-2.88941	5.92199e-08	1.645e-07	intron				NPAS3	0	yes
chr14_s_24191	chr14	36509500	36509649	150	01	1.34192	0.00027614	0.000749374	intergenic				LINC00609	29983
chr14_s_24230	chr14	42155250	42155399	150	10	-1.15581	0.00483491	0.00745675	intron				LRFN5	0
chr14_s_24231	chr14	43250000	43250149	150	10	-1.46173	2.82321e-05	0.000190477	intergenic				LRFN5	876247
chr14_s_24232	chr14	43259800	43259949	150	10	-1.60689	6.98728e-05	0.000344835	intergenic				LRFN5	886047
chr14_s_24233	chr14	44958850	44959049	200	10	-2.18403	6.38268e-07	2.52754e-06	intergenic				FSCB	14304
chr14_s_24234	chr14	45664600	45664749	150	10	-1.29807	0.000623585	0.0015426	intron				FANCM	0
chr14_s_24211	chr14	45966700	45966849	150	10	-1.58168	2.62565e-05	0.00018175	intergenic				MIS18BP1	244094
chr14_s_24212	chr14	45990000	45990199	200	10	-1.5065	7.8856e-06	1.85875e-05	intergenic				MIS18BP1	267394
chr14_s_24202	chr14	52086100	52086249	150	01	1.98668	0.000996539	0.0019169	intron				FRMD6	0
chr14_s_24213	chr14	55306750	55306899	150	10	-2.17245	0.000203614	0.000682556	intergenic				GCH1	1824	yes
chr14_s_24203	chr14	55552150	55552299	150	01	3.09984	0.00127055	0.00230449	intergenic				MAPK1IP1L	15237	yes
chr14_s_24214	chr14	58320300	58320449	150	10	-0.928263	0.000799925	0.00188655	intron				SLC35F4	0
chr14_s_24215	chr14	59806800	59806949	150	10	-2.15338	1.0126e-07	6.74644e-06	exon				DAAM1	0
chr14_s_24216	chr14	63593050	63593199	150	10	-1.5972	0.000111608	0.000479736	intergenic				RHOJ	77902
chr14_s_24204	chr14	63646200	63646399	200	01	2.08459	1.50615e-09	5.29773e-08	intergenic				RHOJ	24702	yes
chr14_s_24205	chr14	65182600	65182799	200	01	3.42276	2.00661e-07	1.28227e-06	intron				PLEKHG3	0	yes
chr14_s_24217	chr14	68909950	68910199	250	10	-2.85202	3.38768e-08	1.60915e-07	intron				RAD51B	0	yes
chr14_s_24206	chr14	69254150	69254299	150	01	2.30517	0.00314909	0.00467433	3' end			yes	ZFP36L1	72	yes
chr14_s_24218	chr14	69444100	69444299	200	10	-1.93803	1.67757e-06	5.44522e-06	intron		yes		ACTN1	0	yes
chr14_s_24219	chr14	69617550	69617749	200	10	-2.14429	0.000585956	0.000773462	intron		yes		DCAF5	0	yes
chr14_s_24220	chr14	71438050	71438199	150	10	-2.95778	0.00114604	0.00245317	intron				PCNX	0
chr14_s_24222	chr14	73709450	73709649	200	10	-3.55531	2.94388e-08	2.4287e-07	intron			yes	PAPLN	0	yes
chr14_s_24207	chr14	74931800	74932049	250	01	1.55992	1.79683e-05	3.72201e-05	intergenic				NPC2	14593
chr14_s_24208	chr14	76439200	76439399	200	01	1.93859	2.77057e-08	3.15604e-07	intron				TGFB3	0	yes
chr14_s_24209	chr14	79782300	79782499	200	01	1.4421	8.56083e-06	2.07679e-05	intron				NRXN3	0	yes
chr14_s_24223	chr14	81300600	81300749	150	10	-2.18211	1.09999e-05	0.00011496	intron				CEP128	0
chr14_s_24192	chr14	81912500	81912699	200	01	1.45609	0.00768369	0.0085665	intron				LOC100506700	0	yes
chr14_s_24224	chr14	86737700	86737849	150	10	-1.60391	0.000239584	0.000746774	intergenic				LOC101928767	141578
chr14_s_24225	chr14	91131600	91131949	350	10	-2.17136	6.19225e-08	1.65864e-07	intron				TTC7B	0	yes
chr14_s_24193	chr14	95939050	95939549	500	01	2.28977	2.00541e-10	5.28699e-10	intron				SYNE3	0	yes
chr14_s_24226	chr14	96643550	96643749	200	10	-2.25055	4.6322e-13	9.17175e-11	intergenic				BDKRB2	27385	yes
chr14_s_24194	chr14	96701100	96701299	200	01	2.94192	1.11136e-07	8.9836e-07	intron				BDKRB2	0	yes
chr14_s_24227	chr14	98495800	98495999	200	10	-1.47441	2.44943e-06	7.3483e-06	intergenic				LINC01550	51338
chr14_s_24195	chr14	100274000	100274149	150	01	2.36716	9.58158e-05	0.000377025	intron				EML1	0	yes
chr14_s_24228	chr14	100435650	100435799	150	10	-2.73522	2.56206e-05	0.000179681	intergenic		yes		EML1	27254	yes
chr14_s_24196	chr14	101435750	101435899	150	01	1.25628	0.00178226	0.00301339	promoter				SNHG24	0
chr14_s_24197	chr14	103010600	103010849	250	01	2.75699	1.98591e-06	6.39903e-06	intergenic	yes	yes		MIR4309	4536	yes
chr14_s_24198	chr14	103254850	103254999	150	01	1.6688	5.69818e-05	0.000259706	intron				TRAF3	0
chr14_s_24199	chr14	104017050	104017299	250	01	2.75909	4.86184e-06	1.32181e-05	intergenic				BAG5	5581	yes
chr14_s_24200	chr14	106790900	106791099	200	01	2.53282	2.23303e-06	7.32302e-06	intergenic				LINC00226	45933	yes
chr14_s_24201	chr14	106802300	106802749	450	01	2.87096	7.0653e-10	1.68802e-09	intergenic				LINC00226	57333	yes
chr15_s_28731	chr15	20988500	20988699	200	01	3.14917	5.97313e-05	0.000108678	intergenic	yes			NBEAP1	27019
chr15_s_28748	chr15	22908400	22908549	150	10	-1.21894	0.0133696	0.0171418	intron				CYFIP1	0	yes
chr15_s_28740	chr15	29230700	29230849	150	01	3.00161	4.64153e-05	0.000226874	intron				APBA2	0	yes
chr15_s_28741	chr15	31092650	31092899	250	01	4.03895	3.88024e-07	1.62126e-06	intergenic				HERC2P10	17339
chr15_s_28756	chr15	34612400	34612649	250	10	-0.887941	0.000478478	0.000699315	intron				SLC12A6	0
chr15_s_28757	chr15	41453100	41453699	600	10	-2.28723	5.81377e-05	9.27729e-05	intergenic				EXD1	21231	yes
chr15_s_28742	chr15	42221550	42221749	200	01	3.66799	5.03884e-11	1.32018e-08	3' end				EHD4	0	yes
chr15_s_28758	chr15	42263150	42263299	150	10	-2.31652	0.0405464	0.0459814	intron		yes		EHD4	0
chr15_s_28759	chr15	45353700	45353849	150	10	-2.51095	0.0048517	0.00745675	intron				SORD	0	yes
chr15_s_28760	chr15	46007050	46007199	150	10	-1.82562	0.00144088	0.00289806	intergenic				SQRDL	23557	yes
chr15_s_28743	chr15	50829800	50829949	150	01	2.09976	0.0161639	0.0188402	intron				USP50	0
chr15_s_28761	chr15	53019250	53019399	150	10	-1.68859	0.036369	0.0415981	intergenic				ONECUT1	29760
chr15_s_28744	chr15	57829200	57829349	150	01	3.21996	0.000323474	0.000837697	intron				CGNL1	0	yes
chr15_s_28745	chr15	67417300	67417649	350	01	1.306	0.00225615	0.00331372	promoter				SMAD3	0	yes
chr15_s_28746	chr15	67456900	67457099	200	01	1.83346	0.00320802	0.00371903	intron				SMAD3	0	yes
chr15_s_28747	chr15	68707600	68707999	400	01	2.45772	1.03055e-07	1.79315e-07	intron				ITGA11	0	yes
chr15_s_28732	chr15	68871900	68873149	1250	01	2.16569	1.16949e-12	4.84504e-12	intron	yes	yes		CORO2B	0	yes
chr15_s_28733	chr15	70234000	70234149	150	01	1.14898	0.0198354	0.0225647	intergenic				LINC00593	98693	yes
chr15_s_28734	chr15	73334800	73334999	200	01	1.3773	0.0135059	0.0148679	intergenic				NEO1	9825	yes
chr15_s_28762	chr15	74638000	74638199	200	10	-1.93818	0.00665232	0.00756989	intron				CYP11A1	0
chr15_s_28735	chr15	75247300	75247499	200	01	3.14049	1.07129e-06	4.52708e-06	3' end		yes		RPP25	0	yes
chr15_s_28736	chr15	79049550	79049799	250	01	4.07177	2.05955e-08	1.37831e-07	intergenic		yes	yes	ADAMTS7	1745	yes
chr15_s_28737	chr15	85886300	85886649	350	01	1.89223	2.06146e-08	1.07654e-07	intergenic				MIR7706	37177	yes
chr15_s_28749	chr15	86245550	86245799	250	10	-1.78652	5.86671e-06	1.59239e-05	intron				AKAP13	0	yes
chr15_s_28750	chr15	87953650	87953799	150	10	-2.02645	0.00834942	0.0116194	intergenic				LINC00052	166360
chr15_s_28751	chr15	88564350	88564549	200	10	-2.82072	1.16014e-05	2.61031e-05	intron				NTRK3	0	yes
chr15_s_28752	chr15	89313050	89313249	200	10	-1.79799	0.0136966	0.0148193	intergenic	yes	yes		ACAN	33424	yes
chr15_s_28753	chr15	89391900	89392049	150	10	-1.76827	0.0161738	0.0202363	intron				ACAN	0
chr15_s_28754	chr15	90727600	90727999	400	10	-1.85288	0.00141193	0.00196102	promoter	yes	yes		SEMA4B	152	yes
chr15_s_28738	chr15	91832400	91832599	200	01	1.30723	6.06967e-05	0.000108921	intron				SV2B	0	yes
chr15_s_28739	chr15	95833850	95833999	150	01	3.69554	2.5568e-05	0.000167899	intron				LINC01197	0	yes
chr15_s_28755	chr15	99457850	99458149	300	10	-3.2237	6.39842e-07	2.66602e-06	intron				IGF1R	0	yes
chr16_s_32928	chr16	83600	83799	200	01	2.15201	2.19714e-05	4.56865e-05	intergenic				WASIR2	8487
chr16_s_32961	chr16	118100	118749	650	01	1.4229	2.81212e-07	4.53064e-07	intron			yes	RHBDF1	0	yes
chr16_s_33042	chr16	198500	198649	150	10	-0.607694	0.0240186	0.0285433	intergenic				HBZ	4204
chr16_s_32971	chr16	1013650	1014199	550	01	2.46111	4.16592e-09	8.62941e-09	intron		yes		LMF1	0	yes
chr16_s_33053	chr16	1964500	1964849	350	10	-1.15425	0.000665041	0.000982027	intron			yes	HS3ST6	0	yes
chr16_s_32981	chr16	2533650	2533799	150	01	1.64636	0.0076992	0.00992972	intron				TBC1D24	0	yes
chr16_s_32992	chr16	2547300	2547499	200	01	2.22501	4.18511e-05	7.94564e-05	intron		yes		TBC1D24	0	yes
chr16_s_33002	chr16	3012450	3012799	350	01	0.97913	0.00301601	0.00416919	intergenic		yes		KREMEN2	1417	yes
chr16_s_33012	chr16	4002800	4002949	150	01	1.37187	0.0112998	0.0137336	intergenic				LOC102724927	2354	yes
chr16_s_33063	chr16	4030600	4030899	300	10	-1.03981	0.00196692	0.00316113	intron		yes		ADCY9	0	yes
chr16_s_33072	chr16	4397100	4397249	150	10	-1.24339	1.73894e-08	2.31714e-06	intron			yes	PAM16, CORO7-PAM16	0	yes
chr16_s_33023	chr16	4426900	4427599	700	01	2.17894	1.02252e-15	9.88438e-15	intron				CORO7, VASN, CORO7-PAM16	0	yes
chr16_s_33033	chr16	4428450	4428599	150	01	1.52965	0.000483254	0.00112974	intron				CORO7, VASN, CORO7-PAM16	0	yes
chr16_s_32929	chr16	4561150	4561399	250	01	2.11436	0.000344088	0.000498927	3' end				CDIP1	0	yes
chr16_s_32939	chr16	4572350	4572499	150	01	0.742673	0.00254081	0.00397036	intron				CDIP1	0	yes
chr16_s_32956	chr16	4985650	4985799	150	01	2.61695	3.77865e-07	1.49257e-05	intron		yes		PPL	0
chr16_s_33081	chr16	5848800	5848949	150	10	-1.03322	0.0254045	0.029891	intergenic				MIR8065	166232
chr16_s_33091	chr16	6152400	6152549	150	10	-1.02773	0.00761648	0.0106831	intron				RBFOX1	0
chr16_s_32957	chr16	6187350	6187599	250	01	0.36171	0.0323536	0.0339128	intron				RBFOX1	0
chr16_s_33093	chr16	6696400	6696549	150	10	-1.58975	0.00296552	0.00509878	intron				RBFOX1	0	yes
chr16_s_33094	chr16	8806650	8807449	800	10	-1.10534	2.82279e-05	4.81158e-05	promoter				ABAT	0	yes
chr16_s_32958	chr16	9270800	9270999	200	01	2.87015	2.07606e-06	7.15694e-06	intergenic				C16orf72	57244	yes
chr16_s_33043	chr16	10438900	10439099	200	10	-0.926935	0.00362319	0.00421995	intergenic				ATF7IP2	40812
chr16_s_32959	chr16	10653700	10653849	150	01	1.97548	3.50521e-05	0.000205968	intron				EMP2	0
chr16_s_32960	chr16	10672550	10673199	650	01	1.28533	8.55621e-09	1.73114e-08	intron		yes		EMP2	0	yes
chr16_s_33044	chr16	11173950	11174099	150	10	-1.46192	0.00524834	0.0079697	intron				CLEC16A	0	yes
chr16_s_33045	chr16	11552200	11552449	250	10	-2.02103	8.04473e-09	5.095e-08	intergenic				LOC101927131	6666	yes
chr16_s_32962	chr16	11651900	11652099	200	01	0.658992	0.022155	0.0238872	intron				LITAF	0	yes
chr16_s_32963	chr16	11880350	11880499	150	01	0.961121	0.00191913	0.00314836	intron				ZC3H7A	0	yes
chr16_s_33046	chr16	12545550	12545749	200	10	-0.944859	0.00910447	0.0101274	intron				SNX29	0	yes
chr16_s_33047	chr16	12645550	12645749	200	10	-1.54267	0.000293142	0.00041757	intron				SNX29	0	yes
chr16_s_33048	chr16	12971800	12971949	150	10	-1.26293	0.00417877	0.00671672	intergenic				SHISA9	23527
chr16_s_32964	chr16	14464150	14464299	150	01	2.53017	0.000451603	0.00107748	intergenic				MIR365A	60921	yes
chr16_s_32965	chr16	14500150	14500399	250	01	1.74189	3.61076e-05	6.41094e-05	intergenic				PARN	29157	yes
chr16_s_32966	chr16	14521350	14521749	400	01	1.99903	4.03128e-11	1.16907e-10	intergenic				PARN	7807	yes
chr16_s_32967	chr16	15436850	15436999	150	01	2.48327	4.48794e-05	0.000224058	intergenic				NPIPA5	20481
chr16_s_32968	chr16	15546550	15546699	150	01	0.535988	0.01886	0.0216981	intron				C16orf45	0	yes
chr16_s_32969	chr16	16298200	16298599	400	01	0.581015	0.0181245	0.0181245	intron				ABCC6	0	yes
chr16_s_33049	chr16	16940300	16940449	150	10	-2.85243	2.39783e-06	4.26015e-05	intergenic				XYLT1	255731
chr16_s_33050	chr16	17106850	17106999	150	10	-1.05926	0.00770356	0.0107769	intergenic				XYLT1	89181
chr16_s_33051	chr16	17263950	17264099	150	10	-1.08037	0.00394308	0.00636867	intron				XYLT1	0
chr16_s_32970	chr16	17565800	17566099	300	01	1.18646	0.000251971	0.000557391	intergenic				XYLT1	1061	yes
chr16_s_33052	chr16	18320300	18320499	200	10	-1.26562	0.00350713	0.00410894	intergenic				NPIPA8, NPIPA7	91276
chr16_s_33054	chr16	18476600	18477199	600	10	-3.85867	1.16446e-16	1.24764e-15	intergenic		yes		MIR6770-3, MIR6770-1, MIR6770-2	3332
chr16_s_33055	chr16	18478450	18480749	2300	10	-4.3823	1.21544e-61	4.55791e-60	intergenic	yes			MIR6770-3, MIR6770-1, MIR6770-2	5182
chr16_s_33056	chr16	18482100	18482899	800	10	-4.32512	4.24283e-20	7.95531e-19	intergenic	yes	yes		MIR6770-3, MIR6770-1, MIR6770-2	8832
chr16_s_33057	chr16	18488100	18488249	150	10	-3.41845	1.3836e-08	2.31714e-06	intergenic	yes			MIR3180-3, MIR3180-1	7785
chr16_s_33058	chr16	18581300	18581449	150	10	-0.931169	0.0131254	0.0169802	intergenic		yes		ABCC6P1	1120
chr16_s_32972	chr16	19214950	19215099	150	01	0.591467	0.0403091	0.0434897	intron				SYT17	0	yes
chr16_s_32973	chr16	19598650	19598799	150	01	1.15852	0.00519781	0.00702593	intron				C16orf62	0
chr16_s_32974	chr16	19861250	19861399	150	01	1.136	0.0189691	0.0217884	intron				IQCK	0
chr16_s_33059	chr16	21340400	21340599	200	10	-0.703479	0.00102516	0.00130116	intergenic				CRYM-AS1	10487
chr16_s_32975	chr16	21520200	21520349	150	01	1.44422	0.00611122	0.0080914	intergenic				MIR3680-1, MIR3680-2	2743	yes
chr16_s_32976	chr16	21524350	21524499	150	01	0.824158	0.00121115	0.00222513	intergenic				SLC7A5P2	4730
chr16_s_32977	chr16	21784500	21784699	200	01	1.23939	2.61187e-05	5.26392e-05	intergenic				OTOA	12449	yes
chr16_s_32978	chr16	25011250	25011399	150	01	1.6927	0.00484855	0.00665474	intron				ARHGAP17	0	yes
chr16_s_33060	chr16	27274900	27275199	300	10	-1.14883	0.000623283	0.00112191	intron				NSMCE1	0	yes
chr16_s_33061	chr16	27834200	27834349	150	10	-2.00183	3.14259e-05	0.000204268	intron				GSG1L	0	yes
chr16_s_32979	chr16	28223650	28223899	250	01	1.44725	2.70995e-05	4.91178e-05	promoter		yes		XPO6	410	yes
chr16_s_33062	chr16	28445650	28445799	150	10	-0.44602	0.0171343	0.0213437	intergenic				EIF3C	7874
chr16_s_33064	chr16	28510400	28510549	150	10	-1.44954	0.000127622	0.000489372	3' end		yes		APOBR	108	yes
chr16_s_32980	chr16	28894350	28894499	150	01	1.00667	0.00716409	0.00931201	intron			yes	ATP2A1	0	yes
chr16_s_32982	chr16	29142750	29142949	200	01	1.10027	0.0381117	0.0397819	intergenic				RRN3P2	14711	yes
chr16_s_32983	chr16	29196600	29196899	300	01	2.13545	4.15148e-06	1.81557e-05	intergenic	yes	yes		RRN3P2	68561	yes
chr16_s_32984	chr16	29198000	29198149	150	01	1.16925	0.000730311	0.00151385	intergenic		yes		RRN3P2	69961	yes
chr16_s_32985	chr16	29239300	29239649	350	01	0.999053	0.000788412	0.00137242	intergenic				SNX29P2	73958	yes
chr16_s_32986	chr16	30994100	30994749	650	01	1.57928	7.17892e-10	1.68802e-09	intron		yes	yes	SETD1A	0	yes
chr16_s_33065	chr16	31568700	31568849	150	10	-1.15828	0.0123435	0.0161648	intergenic				YBX3P1	10238	yes
chr16_s_32987	chr16	32169150	32169349	200	01	0.904632	4.46513e-05	8.4163e-05	intergenic				HERC2P4	12014
chr16_s_33066	chr16	34704350	34704549	200	10	-0.509548	0.0320036	0.0335276	intergenic				FRG2DP	7235
chr16_s_32988	chr16	48623150	48623349	200	01	2.60162	1.00224e-05	2.40905e-05	intron				N4BP1, MIR5095	0
chr16_s_32989	chr16	49711800	49711949	150	01	0.624544	0.0113531	0.0137749	intron				ZNF423	0
chr16_s_32990	chr16	49735250	49735449	200	01	1.99719	3.79725e-05	7.26652e-05	intron			yes	ZNF423	0	yes
chr16_s_33067	chr16	49782350	49782499	150	10	-2.46788	1.06776e-05	0.000113824	intron				ZNF423	0	yes
chr16_s_32991	chr16	49842900	49843349	450	01	1.19303	8.32686e-05	0.000102033	intron				ZNF423	0	yes
chr16_s_32993	chr16	49873250	49873599	350	01	2.03374	2.87503e-11	4.50421e-10	intron		yes		ZNF423	0	yes
chr16_s_32994	chr16	50298000	50298149	150	01	1.24753	0.0053387	0.00716192	intergenic				ADCY7	2301	yes
chr16_s_32995	chr16	50913800	50913949	150	01	1.93598	0.000203572	0.00060842	intergenic				CYLD	77953	yes
chr16_s_32996	chr16	51219300	51219449	150	01	2.4484	0.00108317	0.00204279	intergenic				SALL1	34116	yes
chr16_s_33068	chr16	55071900	55072099	200	10	-2.75198	1.76978e-08	2.03889e-07	intergenic				IRX5	103504
chr16_s_32997	chr16	56333150	56333349	200	01	1.39386	0.000263558	0.000388834	intron				GNAO1	0	yes
chr16_s_33069	chr16	57048650	57048849	200	10	-1.8181	9.66253e-05	0.000157156	intergenic				NLRC5	2136	yes
chr16_s_32998	chr16	57506000	57506149	150	01	2.5205	4.27132e-06	6.07381e-05	3' end				DOK4	0	yes
chr16_s_32999	chr16	57548800	57548949	150	01	1.54171	6.57636e-05	0.000289304	intron				CCDC102A	0	yes
chr16_s_33070	chr16	58372200	58372349	150	10	-1.86695	2.00915e-05	0.000163323	intergenic				PRSS54	43248	yes
chr16_s_33071	chr16	58405450	58405599	150	10	-1.50248	0.0232261	0.0277689	intergenic				GINS3	20698
chr16_s_33000	chr16	63340250	63340399	150	01	0.826669	0.00276372	0.00424407	intergenic				CDH8	1269510
chr16_s_33001	chr16	63350800	63350949	150	01	0.803641	0.00375286	0.00542334	intergenic				CDH8	1280060
chr16_s_33003	chr16	63581450	63581749	300	01	0.674988	0.000137624	0.00034054	intergenic				CDH11	1398933
chr16_s_33004	chr16	63613850	63613999	150	01	0.990785	0.013954	0.0164805	intergenic				CDH11	1366683
chr16_s_33005	chr16	63648050	63648199	150	01	1.70022	0.000241602	0.000684867	intergenic				CDH11	1332483
chr16_s_33006	chr16	64705400	64705549	150	01	1.57158	0.000517516	0.00117934	intergenic				CDH11	275133
chr16_s_33007	chr16	64753550	64753699	150	01	1.16496	0.0461534	0.049198	intergenic				CDH11	226983
chr16_s_33073	chr16	65078850	65078999	150	10	-2.76264	0.000212519	0.000707955	intron				CDH11	0	yes
chr16_s_33008	chr16	66279500	66279749	250	01	0.651284	0.00348714	0.00409974	intergenic				CDH5	120775	yes
chr16_s_33009	chr16	66737200	66737349	150	01	1.6047	0.00305337	0.00455387	intergenic				CMTM4	6589	yes
chr16_s_33010	chr16	66982900	66983199	300	01	0.994714	0.000600266	0.00117088	intergenic	yes	yes		CES2	3905	yes
chr16_s_33011	chr16	67440200	67440349	150	01	0.899515	0.00472861	0.00651558	exon				ZDHHC1	0	yes
chr16_s_33013	chr16	67527750	67527949	200	01	0.923072	0.00106942	0.00133422	intergenic				AGRP	10033
chr16_s_33014	chr16	67890650	67890799	150	01	0.803261	2.80964e-05	0.000176783	intron				NUTF2	0	yes
chr16_s_33015	chr16	67920350	67920549	200	01	0.870472	2.07349e-05	4.38107e-05	3' end		yes		NRN1L	78	yes
chr16_s_33074	chr16	68568500	68568649	150	10	-0.646453	0.0182873	0.0225107	intergenic				ZFP90	5011
chr16_s_33075	chr16	68795300	68795449	150	10	-1.61215	0.000391206	0.00109169	intron				CDH1	0
chr16_s_33076	chr16	68824250	68824449	200	10	-2.58633	1.28089e-05	2.7567e-05	intron				CDH1	0	yes
chr16_s_33077	chr16	68943200	68943349	150	10	-2.34238	0.000201338	0.000680582	exon				TANGO6	0	yes
chr16_s_33016	chr16	69141700	69141849	150	01	1.44301	0.000183885	0.000580925	promoter	yes			HAS3	0	yes
chr16_s_33017	chr16	70512900	70513049	150	01	1.28699	0.000988682	0.0019154	intron				FUK	0	yes
chr16_s_33018	chr16	70799100	70799399	300	01	0.56038	0.00933079	0.0126138	intron			yes	VAC14, VAC14-AS1	0	yes
chr16_s_33019	chr16	72883000	72883199	200	01	2.44377	8.11822e-08	7.16823e-07	intron				ZFHX3	0	yes
chr16_s_33020	chr16	72981550	72981749	200	01	1.78765	2.02411e-06	7.15694e-06	intron				ZFHX3	0	yes
chr16_s_33021	chr16	73020050	73020199	150	01	1.39456	0.0011389	0.00211716	intron				ZFHX3	0	yes
chr16_s_33078	chr16	73319500	73319649	150	10	-2.07896	0.000380511	0.00106743	intergenic				LINC01568	101054	yes
chr16_s_33079	chr16	74919550	74919699	150	10	-1.43743	0.00430294	0.0067854	exon				WDR59	0	yes
chr16_s_33022	chr16	75120850	75121049	200	01	0.549673	0.00198363	0.002384	intron				ZNRF1	0
chr16_s_33024	chr16	75121700	75121849	150	01	1.69508	6.02471e-05	0.000271112	intron				ZNRF1	0	yes
chr16_s_33025	chr16	75267150	75267299	150	01	0.769396	0.00412027	0.00583659	intron		yes		BCAR1	0
chr16_s_33026	chr16	77101000	77101199	200	01	1.60963	0.0197209	0.0213507	intergenic				MON1B	123616	yes
chr16_s_33027	chr16	77116800	77116949	150	01	0.913971	0.0130087	0.0155449	intergenic				MON1B	107866
chr16_s_33028	chr16	77478700	77478849	150	01	1.0638	0.00305513	0.00455387	intergenic				ADAMTS18	9688
chr16_s_33029	chr16	77555600	77555999	400	01	1.05087	0.000213917	0.000248144	intergenic				ADAMTS18	86588
chr16_s_33030	chr16	78394700	78394899	200	01	1.61566	0.000450561	0.000618047	intron				WWOX	0
chr16_s_33031	chr16	79172150	79172299	150	01	1.32466	0.00299534	0.00450251	intron				WWOX	0
chr16_s_33032	chr16	79270650	79270799	150	01	0.846064	0.0154973	0.0181526	intergenic				WWOX	24085
chr16_s_33034	chr16	79606050	79606249	200	01	1.78884	7.17007e-07	3.4304e-06	intergenic				MAF	21495	yes
chr16_s_33035	chr16	80072600	80072749	150	01	2.38249	0.000198036	0.000605812	intergenic				LOC102724084	117105	yes
chr16_s_33036	chr16	81333250	81333449	200	01	0.585557	0.0401067	0.0415334	intergenic				BCO1	8502
chr16_s_33037	chr16	81571800	81571949	150	01	1.67629	0.000237359	0.000682891	intron				CMIP	0	yes
chr16_s_33038	chr16	81637400	81637749	350	01	1.02954	0.0307158	0.0343724	intron				CMIP	0
chr16_s_33039	chr16	82159600	82159749	150	01	0.685932	0.00454494	0.00631143	intergenic				MPHOSPH6	22017
chr16_s_33080	chr16	82195700	82195849	150	10	-0.636912	0.0289339	0.0334529	intron				MPHOSPH6	0
chr16_s_33040	chr16	82543400	82543549	150	01	2.59568	3.85693e-05	0.00021161	intergenic				CDH13	116849	yes
chr16_s_33041	chr16	83159450	83159599	150	01	1.28935	0.0102155	0.0126317	intron				CDH13	0
chr16_s_32930	chr16	83478450	83478599	150	01	0.588293	0.03439	0.0374445	intron				CDH13	0
chr16_s_32931	chr16	83679600	83679799	200	01	0.74759	0.0176923	0.0192339	intron				CDH13	0
chr16_s_32932	chr16	84363100	84363249	150	01	1.076	0.000552739	0.00123974	3' end				WFDC1	0	yes
chr16_s_33082	chr16	84844350	84844699	350	10	-1.11708	2.76073e-05	4.81158e-05	intergenic				CRISPLD2	8887	yes
chr16_s_33083	chr16	84869750	84869949	200	10	-4.05359	1.16054e-07	6.96324e-07	intron				CRISPLD2	0	yes
chr16_s_32933	chr16	85229400	85230049	650	01	1.80687	3.78513e-08	7.00652e-08	intergenic				LOC400548	46350	yes
chr16_s_32934	chr16	85319700	85320649	950	01	0.823592	0.000384796	0.00044049	intron	yes	yes		LINC00311	0	yes
chr16_s_32935	chr16	85325350	85325499	150	01	3.51082	2.28604e-10	1.84896e-08	intergenic				LINC00311	3664	yes
chr16_s_32936	chr16	85348450	85348599	150	01	1.3926	0.00451466	0.00629397	intergenic				MIR5093	8518	yes
chr16_s_32937	chr16	85350800	85350999	200	01	2.09577	1.8838e-07	1.23389e-06	intergenic				MIR5093	10868	yes
chr16_s_32938	chr16	85404300	85404899	600	01	3.00391	1.1068e-25	9.62917e-24	intergenic			yes	MIR5093	64368	yes
chr16_s_32940	chr16	85602150	85602299	150	01	1.54717	0.00018057	0.000578313	intergenic				GSE1	42729	yes
chr16_s_32941	chr16	86111700	86111899	200	01	1.24873	0.00137967	0.00169705	intergenic				LINC01082	117887	yes
chr16_s_33084	chr16	86253850	86254149	300	10	-2.73533	1.4429e-07	1.08218e-06	intergenic				LINC01081	5036	yes
chr16_s_33085	chr16	86292050	86292249	200	10	-1.55991	0.000529709	0.000708665	intron				LINC01081	0
chr16_s_32942	chr16	86320400	86321049	650	01	1.87179	7.69767e-12	2.67879e-11	promoter	yes			LOC146513	0	yes
chr16_s_33086	chr16	86340750	86341349	600	10	-1.32064	0.00564765	0.00705956	intergenic			yes	LOC146513	13754	yes
chr16_s_32943	chr16	86343000	86343149	150	01	2.06945	8.6666e-05	0.000352112	intergenic				LOC146513	16004
chr16_s_33087	chr16	86508050	86508349	300	10	-1.21981	0.0363254	0.0467041	3' end				FENDRR	0
chr16_s_32944	chr16	86993000	86993199	200	01	1.12797	0.000710194	0.000916605	intergenic				LOC440390	98190	yes
chr16_s_32945	chr16	87574500	87574649	150	01	1.56108	0.00206876	0.00332781	intergenic				LOC101928737	25263	yes
chr16_s_33088	chr16	88002450	88002599	150	10	-1.86522	0.00535005	0.00802115	intron				BANP	0	yes
chr16_s_32946	chr16	88121900	88122499	600	01	2.17021	1.45528e-18	2.1835e-17	intergenic				LOC400553	10515	yes
chr16_s_32947	chr16	88169950	88170099	150	01	1.2932	0.00701964	0.00916619	intergenic			yes	LOC400553	35358	yes
chr16_s_32948	chr16	88227800	88227949	150	01	2.08568	0.00169485	0.00290371	promoter				LOC101928880	0	yes
chr16_s_32949	chr16	88350650	88350799	150	01	1.47709	6.81784e-07	2.31201e-05	intergenic				LOC101928880	121826	yes
chr16_s_33089	chr16	88584900	88585049	150	10	-1.89184	0.000121073	0.000487517	intron				ZFPM1	0
chr16_s_32950	chr16	88599800	88599949	150	01	0.764019	0.00788367	0.0101361	exon	yes			ZFPM1	0	yes
chr16_s_32951	chr16	88813150	88813349	200	01	1.73338	0.000203247	0.000311408	3' end			yes	PIEZO1	0	yes
chr16_s_33090	chr16	89041100	89041249	150	10	-1.27865	0.00142861	0.00288427	intron				CBFA2T3	0	yes
chr16_s_32952	chr16	89214950	89215099	150	01	1.474	0.00295576	0.00448091	intron				ACSF3	0
chr16_s_32953	chr16	89449500	89449649	150	01	2.47914	1.44914e-05	0.000124137	intron				ANKRD11	0	yes
chr16_s_32954	chr16	89778450	89778799	350	01	0.87722	0.000173467	0.00037059	promoter	yes	yes		VPS9D1, VPS9D1-AS1	0	yes
chr16_s_33092	chr16	89785950	89786099	150	10	-1.75063	1.01161e-05	0.000112203	promoter		yes		VPS9D1	0	yes
chr16_s_32955	chr16	90041100	90041249	150	01	0.76968	0.0152456	0.0178872	intron		yes		AFG3L1P	0
chr17_s_38070	chr17	555800	555949	150	01	2.64275	0.00579312	0.0076989	intron				VPS53	0	yes
chr17_s_38102	chr17	3705850	3706349	500	10	-2.69893	7.8416e-09	2.67327e-08	intergenic				ITGAE	1312	yes
chr17_s_38112	chr17	4972750	4972899	150	10	-2.42602	0.014565	0.0183961	intergenic				ZFP3	8854
chr17_s_38118	chr17	6332850	6332999	150	10	-2.30383	0.0208129	0.0253271	intron				AIPL1	0	yes
chr17_s_38080	chr17	6899100	6899449	350	01	1.45506	0.000219574	0.000421922	promoter	yes			ALOX12-AS1, ALOX12	0	yes
chr17_s_38125	chr17	8515300	8515449	150	10	-3.69115	0.000443005	0.00118061	intron				MYH10	0	yes
chr17_s_38090	chr17	13865000	13865149	150	01	1.24308	0.0450436	0.0480871	intergenic				CDRT15P1	62665
chr17_s_38097	chr17	15820700	15821199	500	01	2.76913	2.32318e-08	4.39385e-08	intergenic	yes			ADORA2B	27031	yes
chr17_s_38126	chr17	16191100	16191299	200	10	-2.89915	0.000139514	0.000214138	intron				PIGL	0	yes
chr17_s_38127	chr17	16768600	16768849	250	10	-2.10847	0.00196499	0.00266678	intergenic				KRT16P2	32452	yes
chr17_s_38098	chr17	20358600	20358749	150	01	2.94451	0.001549	0.00269936	exon				LGALS9B	0	yes
chr17_s_38099	chr17	20476200	20476399	200	01	2.84241	0.00122071	0.00150862	intergenic				CDRT15L2	6637
chr17_s_38100	chr17	21151800	21151999	200	01	1.71292	0.000167936	0.000266663	intron				NATD1	0	yes
chr17_s_38103	chr17	25871650	25871849	200	10	-1.90121	9.68336e-05	0.000157156	intron				KSR1	0	yes
chr17_s_38101	chr17	27314000	27314149	150	01	2.01615	0.00347879	0.00509984	intron		yes		SEZ6	0	yes
chr17_s_38104	chr17	29789450	29789599	150	10	-3.17181	0.00102527	0.00225814	intron				RAB11FIP4	0	yes
chr17_s_38105	chr17	30152000	30152149	150	10	-2.15034	0.00968448	0.0133037	intergenic				COPRS	26734	yes
chr17_s_38106	chr17	31458100	31458249	150	10	-1.74798	0.0385244	0.043875	intron				ASIC2	0	yes
chr17_s_38107	chr17	32909450	32909599	150	10	-2.32648	0.0117208	0.0156046	intron		yes		TMEM132E	0	yes
chr17_s_38108	chr17	33517600	33518299	700	10	-1.22525	0.0039625	0.00512392	intergenic				UNC45B	1235	yes
chr17_s_38109	chr17	34207450	34207599	150	10	-1.86928	0.00684833	0.0098387	promoter				CCL5	72	yes
chr17_s_38071	chr17	34796000	34796199	200	01	4.22597	3.92451e-06	1.11763e-05	3' end		yes		TBC1D3F	0
chr17_s_38072	chr17	34797650	34797849	200	01	2.67711	0.00181456	0.00222156	3' end		yes		TBC1D3B, TBC1D3F	0
chr17_s_38073	chr17	36620600	36620749	150	01	2.40076	0.00325245	0.00478776	intron		yes		ARHGAP23	0	yes
chr17_s_38074	chr17	36628450	36628649	200	01	3.47603	1.23439e-07	8.9836e-07	intron				ARHGAP23	0	yes
chr17_s_38075	chr17	37335850	37335999	150	01	2.01815	0.0209527	0.023548	intron				CACNB1	0
chr17_s_38076	chr17	38228800	38228999	200	01	2.55578	7.80814e-08	7.16823e-07	intron				THRA	0	yes
chr17_s_38077	chr17	38306550	38306699	150	01	2.10173	0.033584	0.0366793	intron				CASC3	0	yes
chr17_s_38078	chr17	38856450	38856649	200	01	3.86561	7.04534e-09	1.23059e-07	exon				KRT24	0	yes
chr17_s_38079	chr17	40674250	40674399	150	01	2.10569	0.0228272	0.0255191	3' end				ATP6V0A1	0	yes
chr17_s_38081	chr17	41321000	41321299	300	01	1.34976	0.0233937	0.0299604	intron		yes		LOC101929767	0	yes
chr17_s_38082	chr17	43188050	43188249	200	01	3.33061	4.83388e-09	1.0554e-07	3' end				PLCD3	758	yes
chr17_s_38110	chr17	43832250	43832499	250	10	-1.27356	0.0145939	0.0169765	intron				MGC57346-CRHR1	0
chr17_s_38083	chr17	46662050	46662449	400	01	1.14493	0.00728027	0.00754027	intergenic			yes	MIR10A	4740	yes
chr17_s_38111	chr17	49430700	49430849	150	10	-2.60612	0.00453495	0.00706763	intergenic				LOC440446	10767	yes
chr17_s_38084	chr17	53861250	53861449	200	01	2.35834	0.000633377	0.000829724	intergenic				PCTP	6501	yes
chr17_s_38113	chr17	53921900	53922049	150	10	-2.20856	0.0142729	0.0180699	intergenic		yes		PCTP	67151	yes
chr17_s_38085	chr17	63075800	63075999	200	01	3.29455	5.54442e-09	1.11741e-07	intergenic				LOC100507002	20930	yes
chr17_s_38114	chr17	64351050	64351199	150	10	-1.55949	0.0121703	0.0159772	intron				PRKCA	0	yes
chr17_s_38115	chr17	65303400	65303599	200	10	-2.56929	0.00192611	0.00233969	intergenic				PSMD12	33019	yes
chr17_s_38116	chr17	66701100	66701299	200	10	-2.4872	0.000726977	0.000946984	intergenic				LINC01482	25352	yes
chr17_s_38117	chr17	71116650	71116799	150	10	-1.95004	0.0232497	0.0277689	intergenic				SLC39A11	27796	yes
chr17_s_38086	chr17	71304500	71304899	400	01	2.61383	4.30414e-05	5.67364e-05	intron			yes	CDC42EP4	0	yes
chr17_s_38087	chr17	71352450	71352649	200	01	2.45608	0.000862742	0.00110263	intron				SDK2	0	yes
chr17_s_38088	chr17	72759150	72759299	150	01	2.23558	0.0133424	0.0158107	intron				SLC9A3R1	0	yes
chr17_s_38119	chr17	74557550	74557749	200	10	-3.36165	3.17415e-05	6.10177e-05	promoter			yes	SNORD1A, SNHG16	0	yes
chr17_s_38089	chr17	74677900	74678149	250	01	1.9669	6.75985e-06	1.7323e-05	intron				MXRA7	0	yes
chr17_s_38120	chr17	75349400	75349599	200	10	-1.53185	0.0264582	0.0281651	intron				SEPT9	0	yes
chr17_s_38091	chr17	75445750	75446399	650	01	2.73837	4.04409e-12	1.46598e-11	promoter		yes		SEPT9	0	yes
chr17_s_38092	chr17	75447150	75447349	200	01	2.87472	0.000602368	0.000793068	promoter		yes		SEPT9	0	yes
chr17_s_38121	chr17	75672400	75672549	150	10	-2.21376	0.00140446	0.00286812	intergenic				LOC100132174	46404	yes
chr17_s_38093	chr17	76141550	76141699	150	01	2.28786	0.00712484	0.00927795	promoter				C17orf99	734	yes
chr17_s_38122	chr17	76588550	76588949	400	10	-2.16953	0.000257943	0.000403035	intergenic				DNAH17	15073	yes
chr17_s_38123	chr17	78894750	78894899	150	10	-2.52533	0.00983494	0.0134067	intron		yes		RPTOR	0	yes
chr17_s_38094	chr17	79229100	79229599	500	01	2.28688	1.88156e-07	3.0886e-07	intron				SLC38A10	0	yes
chr17_s_38095	chr17	79949650	79950149	500	01	2.78948	4.0136e-08	7.27465e-08	intron		yes	yes	ASPSCR1	0	yes
chr17_s_38096	chr17	81062550	81063449	900	01	2.40967	4.98743e-14	2.65397e-13	intergenic		yes		METRNL	9678	yes
chr17_s_38124	chr17	81171600	81171799	200	10	-3.11761	2.81606e-06	7.96544e-06	intergenic				FLJ43681	2866
chr18_s_43000	chr18	362650	362799	150	01	2.04794	2.2317e-06	4.80831e-05	intron				COLEC12	0	yes
chr18_s_43057	chr18	736850	736999	150	10	-1.5746	0.00120539	0.00254026	exon				YES1	0	yes
chr18_s_43010	chr18	1718700	1718849	150	01	2.03892	0.000320827	0.000835559	intergenic				LINC00470	359069
chr18_s_43021	chr18	2129300	2129449	150	01	2.00193	6.59173e-05	0.000289304	intergenic				METTL4	408074
chr18_s_43041	chr18	3075750	3075899	150	01	0.96038	0.00100293	0.0019169	exon				MYOM1	0	yes
chr18_s_43068	chr18	3466300	3466449	150	10	-1.55648	0.00659801	0.00958239	promoter				LINC01540	0	yes
chr18_s_43077	chr18	4865000	4865149	150	10	-1.32266	0.00166233	0.003165	intergenic				C18orf42	278522
chr18_s_43052	chr18	5916950	5917249	300	01	1.15709	0.000307863	0.000642115	intergenic				TMEM200C	24846
chr18_s_43054	chr18	6023700	6023849	150	01	1.20373	0.00048463	0.00112974	intron				L3MBTL4	0
chr18_s_43055	chr18	6573000	6573249	250	01	0.511431	0.0204247	0.0220949	intron				LINC01387	0
chr18_s_43056	chr18	6574450	6574599	150	01	1.66127	3.34046e-05	0.000201277	intron				LINC01387	0
chr18_s_43001	chr18	6619900	6620049	150	01	2.35212	0.000484459	0.00112974	intergenic				LINC01387	29247
chr18_s_43002	chr18	6781300	6781599	300	01	0.928663	0.00104031	0.00189857	intergenic				ARHGAP28	52832	yes
chr18_s_43003	chr18	7160600	7160749	150	01	1.32335	5.64823e-06	7.10865e-05	intergenic				LAMA1	42786
chr18_s_43004	chr18	7180500	7180799	300	01	0.975439	0.000219233	0.000500125	intergenic				LRRC30	50337
chr18_s_43088	chr18	9823850	9824049	200	10	-1.96664	4.2479e-05	7.8606e-05	intron				RAB31	0	yes
chr18_s_43005	chr18	9842100	9842249	150	01	1.46527	0.00971588	0.0120981	intron				RAB31	0	yes
chr18_s_43006	chr18	10081950	10082149	200	01	1.29899	0.000288484	0.000419905	intergenic				VAPA	121931
chr18_s_43007	chr18	10291850	10292149	300	01	1.705	3.57305e-05	0.000113406	intergenic				LINC01254	112980	yes
chr18_s_43008	chr18	10453850	10454049	200	01	2.1108	1.7746e-06	6.64206e-06	promoter		yes		APCDD1	575	yes
chr18_s_43009	chr18	10661300	10661449	150	01	2.23666	0.00105446	0.00200304	promoter				LOC101927410	480	yes
chr18_s_43011	chr18	10776650	10776799	150	01	2.42557	5.59133e-05	0.00025648	intron				PIEZO2	0	yes
chr18_s_43012	chr18	11126000	11126149	150	01	0.75267	0.00183836	0.00306107	intron				PIEZO2	0	yes
chr18_s_43013	chr18	11147650	11147849	200	01	1.99229	2.42566e-05	4.95451e-05	intron		yes		PIEZO2	0	yes
chr18_s_43014	chr18	11653500	11653649	150	01	0.792635	0.0121706	0.0145924	intergenic				MIR7153	1234	yes
chr18_s_43099	chr18	11925850	11925999	150	10	-1.18258	6.78389e-08	6.02636e-06	intergenic				MPPE1	17053	yes
chr18_s_43015	chr18	12227450	12227599	150	01	0.605661	0.00523267	0.00705964	intergenic				C18orf61	2740	yes
chr18_s_43016	chr18	12272200	12272349	150	01	0.790967	0.00290448	0.00441257	intron		yes		CIDEA	0
chr18_s_43017	chr18	13076950	13077099	150	01	1.35228	0.00283856	0.00434025	intron				CEP192	0	yes
chr18_s_43103	chr18	13302650	13302799	150	10	-0.753784	0.0193302	0.0236307	intron				LDLRAD4	0	yes
chr18_s_43104	chr18	13651450	13651599	150	10	-1.08436	0.0224906	0.0271825	exon				LDLRAD4	0	yes
chr18_s_43018	chr18	15003200	15003349	150	01	0.597799	0.00367634	0.00533444	intergenic			yes	LINC01443	29444	yes
chr18_s_43058	chr18	19033700	19033849	150	10	-2.38251	2.08367e-05	0.000163323	intron				GREB1L	0	yes
chr18_s_43019	chr18	19833950	19834149	200	01	1.35834	0.00026417	0.000388834	intergenic				GATA6	51458	yes
chr18_s_43059	chr18	19960000	19960149	150	10	-1.17394	0.000525533	0.00137985	intergenic				CTAGE1	33414
chr18_s_43060	chr18	19961750	19961999	250	10	-0.645571	0.0145225	0.0169765	intergenic				CTAGE1	31564
chr18_s_43061	chr18	20314850	20314999	150	10	-1.71796	0.000142563	0.000531372	intron				LOC101927571	0	yes
chr18_s_43062	chr18	20368100	20368249	150	10	-0.977634	0.00313832	0.00532715	intergenic				LOC101927571	1299
chr18_s_43020	chr18	20856600	20856799	200	01	3.02153	3.55561e-09	8.6185e-08	intergenic				CABLES1	16165	yes
chr18_s_43063	chr18	20891900	20892049	150	10	-1.88151	8.71752e-06	0.00010101	intron				TMEM241	0	yes
chr18_s_43022	chr18	20946150	20946349	200	01	1.79393	6.04147e-05	0.000108921	intron				TMEM241	0
chr18_s_43023	chr18	20996450	20996599	150	01	1.63839	0.000842039	0.001696	intron				TMEM241	0	yes
chr18_s_43024	chr18	22243200	22243349	150	01	1.74971	0.000175586	0.000569505	intergenic				LOC729950	1037
chr18_s_43025	chr18	29836500	29836649	150	01	1.43289	0.000389632	0.000946704	intergenic				GAREM	6834
chr18_s_43064	chr18	29949100	29949299	200	10	-0.946108	1.62259e-06	5.35454e-06	intron				GAREM	0
chr18_s_43026	chr18	30131000	30131149	150	01	0.82413	0.000126041	0.00044943	intergenic				WBP11P1	36402	yes
chr18_s_43027	chr18	30873450	30873599	150	01	1.34879	0.0183862	0.0212217	intron				CCDC178	0
chr18_s_43028	chr18	31771450	31771599	150	01	1.05825	0.00215724	0.00343901	intron				NOL4	0
chr18_s_43029	chr18	32414350	32414499	150	01	1.46971	0.000610557	0.00133571	intron				DTNA	0
chr18_s_43030	chr18	32709100	32709249	150	01	0.984093	0.00202786	0.00327683	intron				MAPRE2	0
chr18_s_43065	chr18	33516300	33516449	150	10	-1.13933	0.0129601	0.0168072	intergenic				MIR3929	2194
chr18_s_43031	chr18	33767950	33768199	250	01	1.7688	6.7699e-06	1.7323e-05	promoter	yes	yes		MOCOS	0	yes
chr18_s_43066	chr18	34017800	34017949	150	10	-1.18973	0.000748363	0.0017807	intron				FHOD3	0	yes
chr18_s_43067	chr18	34925950	34926099	150	10	-1.00085	0.00244432	0.00434274	intron				CELF4	0	yes
chr18_s_43069	chr18	35121200	35121349	150	10	-1.19781	0.0105775	0.0143091	intron				CELF4	0
chr18_s_43070	chr18	35276200	35276499	300	10	-1.6047	3.12804e-06	1.08278e-05	intergenic				MIR4318	39021	yes
chr18_s_43032	chr18	41362950	41363099	150	01	3.04505	3.71368e-18	2.64043e-15	intergenic				SYT4	505334
chr18_s_43033	chr18	42812800	42812949	150	01	1.29672	0.00209473	0.00336197	intron				SLC14A2	0	yes
chr18_s_43034	chr18	42834000	42834149	150	01	1.55594	0.00180737	0.00303075	intron				SLC14A2	0
chr18_s_43071	chr18	43334400	43334549	150	10	-1.44533	0.000847983	0.00194817	intergenic				SLC14A1	1914
chr18_s_43035	chr18	43978750	43978899	150	01	1.57665	0.000723955	0.00150506	intron				RNF165	0	yes
chr18_s_43072	chr18	44951900	44952099	200	10	-1.06655	0.000495512	0.000671996	intergenic				MIR4527	44963
chr18_s_43073	chr18	44955000	44955149	150	10	-0.652321	0.0225756	0.0272236	intergenic				MIR4527	48063
chr18_s_43074	chr18	45975650	45976049	400	10	-1.11601	0.000667779	0.000982027	intergenic				CTIF	89377	yes
chr18_s_43036	chr18	46458600	46458849	250	01	1.84672	5.15601e-11	1.49524e-09	intron				SMAD7	0	yes
chr18_s_43037	chr18	47059950	47060099	150	01	0.860909	0.000383619	0.000937296	intergenic				LIPG	28327
chr18_s_43038	chr18	47338900	47339099	200	01	1.83221	0.000521186	0.000703869	intron		yes		ACAA2	0	yes
chr18_s_43075	chr18	48332750	48332949	200	10	-1.34553	1.40492e-07	7.94781e-07	intron				MRO	0	yes
chr18_s_43076	chr18	51276200	51276399	200	10	-1.20312	0.00189512	0.00231626	intergenic				LOC102724651	151978
chr18_s_43078	chr18	57386450	57386649	200	10	-1.36253	1.26505e-05	2.75252e-05	intergenic				CCBE1	21805	yes
chr18_s_43079	chr18	59619600	59619799	200	10	-1.91451	1.82354e-05	3.76105e-05	intergenic				RNF152	59295	yes
chr18_s_43080	chr18	60646550	60646699	150	10	-2.23822	8.51146e-05	0.000384458	3' end				PHLPP1	0	yes
chr18_s_43039	chr18	60966800	60966949	150	01	0.922266	0.00369362	0.00534861	intron				BCL2	0	yes
chr18_s_43081	chr18	61254550	61254749	200	10	-1.24361	0.00253913	0.00301046	promoter				SERPINB13	0
chr18_s_43082	chr18	61326550	61326699	150	10	-1.45329	0.000821037	0.00191097	exon				SERPINB3	0	yes
chr18_s_43083	chr18	61414150	61414449	300	10	-1.3499	0.00181117	0.00301862	intergenic				SERPINB7	5831	yes
chr18_s_43040	chr18	62034350	62034599	250	01	0.928796	0.000728024	0.00102158	intron				LOC284294	0
chr18_s_43084	chr18	63088900	63089049	150	10	-1.06974	0.00718088	0.0102612	intergenic				CDH7	328438
chr18_s_43042	chr18	63840400	63840549	150	01	2.78096	4.61982e-06	6.44057e-05	intergenic				CDH7	292224
chr18_s_43085	chr18	64650150	64650299	150	10	-0.953292	0.0227711	0.0273972	intergenic				MIR5011	98521
chr18_s_43086	chr18	66103850	66103999	150	10	-1.43366	0.000422006	0.00114177	intergenic				TMX3	236925	yes
chr18_s_43087	chr18	66269450	66269699	250	10	-2.58044	7.90995e-10	7.51445e-09	intergenic				TMX3	71225
chr18_s_43089	chr18	70654700	70654999	300	10	-1.74638	9.87477e-06	2.61391e-05	intergenic				NETO1	119889
chr18_s_43043	chr18	71467800	71467949	150	01	1.15274	0.0337355	0.0367883	intergenic				FBXO15	272638
chr18_s_43090	chr18	71633850	71633999	150	10	-0.91507	0.000300977	0.000907012	intergenic				FBXO15	106588
chr18_s_43044	chr18	71778350	71778499	150	01	0.479544	0.042888	0.0460625	intron				FBXO15	0
chr18_s_43091	chr18	72064200	72064349	150	10	-0.911774	0.0240449	0.0285433	intergenic				C18orf63	37777	yes
chr18_s_43045	chr18	72822000	72822149	150	01	1.00618	0.0131238	0.0156037	intergenic				ZNF407	44371	yes
chr18_s_43046	chr18	72924550	72924699	150	01	1.56028	4.04864e-05	0.000213511	intron		yes		TSHZ1	0	yes
chr18_s_43092	chr18	73140450	73140599	150	10	-2.076	0.000119659	0.000487517	promoter				SMIM21	791
chr18_s_43093	chr18	73172200	73172399	200	10	-1.70324	5.64366e-07	2.29403e-06	intergenic				SMIM21	32541
chr18_s_43094	chr18	73228700	73228999	300	10	-0.710833	0.0063138	0.0091652	intergenic				SMIM21	89041
chr18_s_43047	chr18	74156100	74156249	150	01	2.42832	0.000109839	0.000408877	intron		yes		ZNF516	0	yes
chr18_s_43095	chr18	74608400	74608649	250	10	-0.619817	0.000524246	0.00074705	intron		yes		ZNF236	0
chr18_s_43096	chr18	74722550	74722749	200	10	-1.21866	9.78326e-06	2.27892e-05	intron				MBP	0	yes
chr18_s_43097	chr18	74777700	74777949	250	10	-1.39484	3.41109e-06	1.02333e-05	intron				MBP	0	yes
chr18_s_43098	chr18	74795650	74795849	200	10	-2.57841	2.05889e-08	2.03889e-07	intron			yes	MBP	0	yes
chr18_s_43048	chr18	75460700	75460899	200	01	3.00622	4.70727e-08	4.93322e-07	intergenic				LINC01029	222353	yes
chr18_s_43100	chr18	76608550	76608699	150	10	-0.786192	0.0133684	0.0171418	intergenic				SALL3	131575
chr18_s_43049	chr18	77163300	77163749	450	01	2.58728	2.30891e-09	5.02188e-09	intron			yes	NFATC1	0	yes
chr18_s_43050	chr18	77350500	77350699	200	01	1.26204	0.00051084	0.000693473	intergenic				NFATC1	61176	yes
chr18_s_43051	chr18	77548250	77548549	300	01	1.60484	4.22803e-06	1.81557e-05	intergenic	yes			CTDP1	33739	yes
chr18_s_43053	chr18	77637100	77637449	350	01	1.45697	1.94607e-06	6.09769e-06	intron		yes		KCNG2	0	yes
chr18_s_43101	chr18	77841400	77841549	150	10	-1.47722	0.00112895	0.00242634	intergenic				RBFADN	2193
chr18_s_43102	chr18	77877000	77877149	150	10	-1.79999	0.00345549	0.0057021	intron				ADNP2	0	yes
chr19_s_46855	chr19	710700	710849	150	01	4.52707	5.99318e-06	7.34681e-05	intron	yes	yes		PALM	0
chr19_s_46866	chr19	1877000	1877149	150	01	3.66095	0.00186751	0.0030951	3' end	yes			ABHD17A	0
chr19_s_46873	chr19	2291250	2291399	150	01	2.48804	0.00451391	0.00629397	exon	yes			LINGO3	0	yes
chr19_s_46876	chr19	3577000	3577149	150	01	3.82392	0.000533032	0.00120696	exon	yes			HMG20B	0	yes
chr19_s_46877	chr19	4059050	4060299	1250	01	1.98297	8.25673e-12	2.76283e-11	intron	yes	yes		ZBTB7A	0	yes
chr19_s_46881	chr19	4744550	4744949	400	10	-1.40678	0.00661868	0.00813772	intergenic				DPP9	20694	yes
chr19_s_46886	chr19	5115800	5116049	250	10	-2.67014	0.00458923	0.00581303	intron			yes	KDM4B	0	yes
chr19_s_46878	chr19	8354900	8355099	200	01	2.82116	0.00219665	0.00259244	intergenic				CD320	11911
chr19_s_46887	chr19	10382850	10383099	250	10	-2.89035	3.0836e-06	9.76475e-06	intron		yes		ICAM1	0	yes
chr19_s_46879	chr19	11291500	11291699	200	01	1.84814	0.0396273	0.0411998	intron			yes	KANK2	0
chr19_s_46880	chr19	13117950	13118149	200	01	2.85106	0.00015907	0.000257261	intron			yes	NFIX	0	yes
chr19_s_46856	chr19	13151350	13151499	150	01	3.41415	0.00411791	0.00583659	intron				NFIX	0	yes
chr19_s_46857	chr19	13167950	13168249	300	01	1.82546	0.000272029	0.000584061	intron				NFIX	0	yes
chr19_s_46858	chr19	14089450	14089799	350	01	1.92833	0.000109184	0.000244364	intron	yes	yes		RFX1	0	yes
chr19_s_46859	chr19	14869700	14869849	150	01	3.46745	0.000705039	0.00148749	intron				EMR2	0	yes
chr19_s_46888	chr19	15155300	15155499	200	10	-2.12814	0.00843711	0.00949175	intergenic				CASP14	4791	yes
chr19_s_46860	chr19	16045050	16045249	200	01	3.42698	2.11834e-05	4.44005e-05	promoter				CYP4F11	0	yes
chr19_s_46861	chr19	16577200	16577399	200	01	3.232	5.19246e-05	9.64839e-05	intron				EPS15L1	0	yes
chr19_s_46862	chr19	18534600	18534799	200	01	2.90378	0.000204858	0.00031205	intron			yes	SSBP4	0
chr19_s_46863	chr19	18821900	18822149	250	01	1.54911	0.00677141	0.00765082	intron				CRTC1	0	yes
chr19_s_46882	chr19	28899900	28900049	150	10	-1.78087	0.0418973	0.047212	intergenic				LOC100420587	26246	yes
chr19_s_46864	chr19	30257700	30257899	200	01	1.45036	9.71701e-05	0.000164249	intergenic				CCNE1	45001
chr19_s_46865	chr19	30356900	30357049	150	01	2.63276	0.00858862	0.0108657	intergenic				CCNE1	41684
chr19_s_46867	chr19	30363300	30363499	200	01	1.81529	0.00198157	0.002384	intergenic	yes			CCNE1	48084	yes
chr19_s_46868	chr19	35765400	35765549	150	01	1.81118	0.00447451	0.0062749	intron			yes	USF2	0
chr19_s_46869	chr19	37764200	37764399	200	01	3.18449	0.000927072	0.0011734	intergenic	yes	yes		LOC284412	4287	yes
chr19_s_46870	chr19	40718950	40719249	300	01	0.799415	0.0229963	0.0299604	exon		yes		MAP3K10	0	yes
chr19_s_46871	chr19	46225250	46225399	150	01	2.42425	0.00638086	0.00840146	intron				FBXO46	0	yes
chr19_s_46883	chr19	46584100	46584499	400	10	-2.32898	1.47029e-05	2.7568e-05	intergenic		yes	yes	LOC400706	3212	yes
chr19_s_46872	chr19	49061500	49061699	200	01	2.62079	1.37798e-06	5.47015e-06	intron	yes	yes		SULT2B1	0	yes
chr19_s_46874	chr19	49199700	49199899	200	01	2.55448	0.000558471	0.000742738	promoter		yes		FUT2	0	yes
chr19_s_46875	chr19	50289650	50289799	150	01	2.53162	0.00924393	0.0115916	intron			yes	AP2A1	0	yes
chr19_s_46884	chr19	53139150	53139349	200	10	-2.25094	0.000236325	0.000346609	intron		yes	yes	ZNF83	0	yes
chr19_s_46885	chr19	54876600	54876799	200	10	-2.3519	5.67714e-07	2.29403e-06	promoter				LAIR1	0	yes
chr20_s_62642	chr20	872400	872599	200	01	1.24702	0.00367964	0.00422836	intron				ANGPT4	0	yes
chr20_s_62667	chr20	876200	876349	150	10	-2.47733	0.00121747	0.00254557	intron				ANGPT4	0
chr20_s_62652	chr20	1880200	1880399	200	01	2.48618	0.000202783	0.000311408	intron				SIRPA	0	yes
chr20_s_62674	chr20	2194300	2194449	150	10	-2.53704	0.00467983	0.00725101	3' end				LOC388780	502
chr20_s_62660	chr20	4551050	4551199	150	01	0.937372	0.02414	0.0269021	intergenic				PRNP	115597
chr20_s_62661	chr20	6273200	6273399	200	01	2.89876	6.18202e-09	1.15692e-07	intergenic				CASC20	133979
chr20_s_62662	chr20	9383050	9383299	250	01	2.66226	0.00366434	0.0041947	intron				PLCB4	0
chr20_s_62663	chr20	9590050	9590249	200	01	1.36701	0.00491097	0.00561866	intron				PAK7	0
chr20_s_62664	chr20	10504650	10504849	200	01	2.35127	6.23061e-07	3.08004e-06	intron				SLX4IP	0	yes
chr20_s_62665	chr20	10646600	10647149	550	01	1.25066	0.00519403	0.00544434	intron				JAG1	0	yes
chr20_s_62666	chr20	12016050	12016199	150	01	1.0743	0.0437624	0.0467896	intergenic				BTBD3	108806
chr20_s_62675	chr20	13773550	13773699	150	10	-1.92249	0.00287795	0.00496423	intron				NDUFAF5	0
chr20_s_62676	chr20	17686350	17686499	150	10	-2.10487	0.0150519	0.0189214	intron				BANF2	0
chr20_s_62677	chr20	20291400	20291549	150	10	-2.27203	0.0137612	0.0175053	intron				CFAP61	0
chr20_s_62678	chr20	24335550	24335749	200	10	-1.57152	0.0131222	0.0142758	intergenic				SYNDIG1	114085
chr20_s_62643	chr20	25013650	25013799	150	01	1.8488	0.033144	0.0362613	promoter				ACSS1	0	yes
chr20_s_62644	chr20	25309050	25309199	150	01	2.12336	0.00658895	0.00864344	intron				ABHD12	0	yes
chr20_s_62645	chr20	29524600	29524799	200	01	2.72296	0.000200864	0.000311399	intergenic				FRG1B	87079	yes
chr20_s_62646	chr20	33061150	33061349	200	01	2.12605	1.09908e-06	4.57076e-06	intron				ITCH	0	yes
chr20_s_62647	chr20	33418650	33418799	150	01	1.81001	0.0209647	0.023548	intergenic				HMGB3P1	2578
chr20_s_62648	chr20	34560500	34560699	200	01	1.75233	2.24756e-06	7.32302e-06	exon				CNBD2	0	yes
chr20_s_62649	chr20	36614500	36614799	300	01	2.68484	2.78773e-05	9.69069e-05	intron				TTI1	0	yes
chr20_s_62650	chr20	39405600	39405749	150	01	2.29282	0.00686719	0.00899184	intergenic				MAFB	87719	yes
chr20_s_62651	chr20	39589100	39589299	200	01	3.74541	2.93163e-06	8.82858e-06	intergenic				TOP1	68162	yes
chr20_s_62653	chr20	42667250	42667449	200	01	2.59392	0.000572977	0.000758182	intron				TOX2	0	yes
chr20_s_62654	chr20	46193900	46194049	150	01	2.76763	0.00297616	0.00449718	intron				NCOA3	0	yes
chr20_s_62679	chr20	46334000	46334299	300	10	-1.99205	6.90008e-05	0.000155252	intron				SULF2	0	yes
chr20_s_62655	chr20	48184050	48184249	200	01	2.98059	4.69961e-06	1.30989e-05	promoter	yes	yes		PTGIS	0	yes
chr20_s_62680	chr20	48295850	48295999	150	10	-2.63539	0.0073209	0.0103778	intron				B4GALT5	0	yes
chr20_s_62656	chr20	51027000	51027199	200	01	1.6211	0.0160495	0.0175207	intergenic				LINC01524	210177	yes
chr20_s_62668	chr20	51697850	51697999	150	10	-1.6111	0.0276083	0.0321293	intron				TSHZ2	0	yes
chr20_s_62669	chr20	53115100	53115249	150	10	-2.41587	0.00155796	0.0030413	intron				DOK5	0	yes
chr20_s_62670	chr20	53144400	53144749	350	10	-1.9733	2.51728e-07	6.0902e-07	intron				DOK5	0
chr20_s_62657	chr20	55200300	55201349	1050	01	1.89754	3.96578e-10	1.01477e-09	intergenic	yes			TFAP2C	3008	yes
chr20_s_62658	chr20	55499550	55499749	200	01	2.36884	2.39218e-06	7.55122e-06	intergenic		yes		BMP7	244059	yes
chr20_s_62659	chr20	55970550	55970899	350	01	2.24321	3.49091e-06	1.02545e-05	intron			yes	RBM38	0	yes
chr20_s_62671	chr20	58690700	58690849	150	10	-1.54676	0.0416046	0.0469814	intergenic				LOC729296	14257	yes
chr20_s_62672	chr20	60919950	60920099	150	10	-2.51438	0.00228811	0.00416151	intron				LAMA5	0	yes
chr20_s_62673	chr20	61147250	61147399	150	10	-2.85897	0.00185529	0.00344555	promoter		yes		C20orf166-AS1	0	yes
chr21_s_66276	chr21	9695800	9695999	200	10	-1.11762	0.00099389	0.00126961	intergenic				MIR3648-1, MIR3648-2	129832	yes
chr21_s_66286	chr21	10714500	10715099	600	10	-1.01705	1.06307e-06	2.345e-06	intergenic				TPTE	191087
chr21_s_66304	chr21	16354850	16354999	150	10	-1.51345	4.59259e-06	6.99385e-05	intron				NRIP1	0	yes
chr21_s_66307	chr21	17766000	17766149	150	10	-0.907933	0.0172511	0.0213956	intron				MIR99AHG	0
chr21_s_66308	chr21	21571550	21571699	150	10	-1.63754	0.000858641	0.00196419	intergenic				LINC00320	543208
chr21_s_66248	chr21	21671900	21672049	150	01	1.21306	0.0434159	0.046489	intergenic				LINC00320	442858
chr21_s_66309	chr21	23292350	23292499	150	10	-0.72107	0.0132866	0.0171418	intergenic				LOC101927843	88977
chr21_s_66310	chr21	25341450	25341599	150	10	-0.982322	0.00421204	0.0067418	intergenic				LOC101927869	335263	yes
chr21_s_66277	chr21	25436900	25437049	150	10	-0.821688	0.00374645	0.00608798	intergenic				LOC101927869	239813
chr21_s_66278	chr21	26512550	26512899	350	10	-2.30023	6.41026e-07	1.45688e-06	intergenic				LOC339622	82493
chr21_s_66267	chr21	27549500	27549699	200	01	1.469	7.62772e-05	0.00013184	intergenic				APP	6053	yes
chr21_s_66271	chr21	30467550	30467799	250	01	1.2853	0.00215134	0.00256393	intron				MAP3K7CL	0	yes
chr21_s_66272	chr21	30603300	30603449	150	01	0.980414	0.00515405	0.0069939	intron				LINC00189	0	yes
chr21_s_66279	chr21	31221100	31221249	150	10	-0.986778	0.0372217	0.0424822	intron				GRIK1	0
chr21_s_66280	chr21	32375950	32376149	200	10	-1.46079	0.00186939	0.00229901	intergenic				KRTAP19-8	34328
chr21_s_66281	chr21	32596750	32597099	350	10	-0.648918	0.000826285	0.00119176	intron				TIAM1	0
chr21_s_66282	chr21	32720000	32720149	150	10	-1.27409	0.00230328	0.00416151	intron			yes	TIAM1	0	yes
chr21_s_66283	chr21	33153400	33153549	150	10	-0.55948	0.0232038	0.0277689	intergenic				SCAF4	48968	yes
chr21_s_66273	chr21	33942750	33943049	300	01	0.457229	0.0116545	0.0154687	intergenic		yes		TCP10L	4101	yes
chr21_s_66284	chr21	34324450	34324699	250	10	-0.829825	0.00673086	0.00834042	intergenic				OLIG2	73516	yes
chr21_s_66285	chr21	34388250	34388399	150	10	-0.760179	0.00124138	0.00258459	intergenic			yes	OLIG2	9816	yes
chr21_s_66274	chr21	35183400	35183549	150	01	1.63893	0.000590648	0.00130016	exon				ITSN1	0	yes
chr21_s_66275	chr21	35215650	35215799	150	01	1.73651	0.000649397	0.00139493	intron				ITSN1	0	yes
chr21_s_66287	chr21	35560350	35560599	250	10	-2.02757	1.85741e-05	4.2349e-05	intron				LINC00310	0	yes
chr21_s_66288	chr21	36076400	36076549	150	10	-1.13394	0.00722288	0.0102936	intron				CLIC6	0	yes
chr21_s_66289	chr21	36420100	36420249	150	10	-3.70243	5.08078e-09	1.35403e-06	intron				RUNX1	0	yes
chr21_s_66290	chr21	36850850	36850999	150	10	-2.1305	0.000459844	0.00121939	intron				LOC100506403	0	yes
chr21_s_66291	chr21	36936550	36936799	250	10	-1.55431	1.31064e-05	3.11276e-05	intron				LOC100506403	0	yes
chr21_s_66292	chr21	36937550	36937699	150	10	-1.70738	0.00214616	0.00395815	intron				LOC100506403	0	yes
chr21_s_66249	chr21	37369650	37369849	200	01	0.949491	0.0140757	0.0154303	intron				LOC101928269	0
chr21_s_66293	chr21	37376700	37376849	150	10	-1.72323	1.64433e-05	0.000145837	promoter				LOC101928269	0	yes
chr21_s_66294	chr21	37924500	37924649	150	10	-1.72363	0.00506593	0.00775903	intron				CLDN14	0	yes
chr21_s_66250	chr21	39438850	39438999	150	01	1.43553	0.00110023	0.00206806	intron				DSCR4	0	yes
chr21_s_66295	chr21	39635500	39635699	200	10	-1.02622	0.00196437	0.00237161	intron				KCNJ15	0	yes
chr21_s_66251	chr21	40008600	40008749	150	01	1.56054	0.00498995	0.00679665	intron				ERG	0	yes
chr21_s_66296	chr21	40141200	40141699	500	10	-1.99616	1.13621e-08	3.55067e-08	promoter				LINC00114	0	yes
chr21_s_66297	chr21	40242150	40242299	150	10	-1.398	0.0120963	0.0159194	intergenic				LOC400867	6915	yes
chr21_s_66298	chr21	40386600	40386849	250	10	-3.03872	1.38623e-09	1.04087e-08	intergenic				LOC101928435	36899	yes
chr21_s_66252	chr21	40395000	40395199	200	01	2.54708	2.36124e-05	4.87123e-05	intergenic				LOC101928435	45299	yes
chr21_s_66253	chr21	40941050	40941299	250	01	1.21677	1.58502e-05	3.44741e-05	intergenic				B3GALT5-AS1	27775	yes
chr21_s_66299	chr21	41423450	41423799	350	10	-1.17037	0.00431878	0.00548998	intron				DSCAM	0
chr21_s_66300	chr21	42440600	42440899	300	10	-0.554178	0.0287542	0.038057	intergenic				LINC00323	72527	yes
chr21_s_66254	chr21	42581700	42581899	200	01	0.498904	0.0253387	0.0270969	intron				BACE2	0	yes
chr21_s_66301	chr21	42855350	42855549	200	10	-2.48453	4.40309e-07	1.93736e-06	intron				TMPRSS2	0	yes
chr21_s_66302	chr21	42857700	42858549	850	10	-2.25292	1.13168e-12	7.71601e-12	intron				TMPRSS2	0	yes
chr21_s_66255	chr21	43352250	43353199	950	01	2.26515	1.50586e-18	2.1835e-17	intron				C2CD2	0	yes
chr21_s_66303	chr21	43468100	43468249	150	10	-1.79785	0.00159738	0.00308479	intergenic				UMODL1	14818	yes
chr21_s_66256	chr21	43965050	43965199	150	01	1.14519	0.0170461	0.0198036	intron				SLC37A1	0	yes
chr21_s_66257	chr21	44122200	44122399	200	01	1.96418	0.000332143	0.00047814	intron				PDE9A	0
chr21_s_66258	chr21	44186800	44187049	250	01	0.725556	0.0225293	0.023903	intron				PDE9A	0	yes
chr21_s_66259	chr21	44528350	44528499	150	01	2.86594	7.81995e-06	8.28393e-05	promoter		yes		U2AF1	661	yes
chr21_s_66260	chr21	44699000	44699149	150	01	4.31876	5.36039e-17	1.90562e-14	intergenic				LINC00322	42939	yes
chr21_s_66305	chr21	45000450	45000649	200	10	-0.663369	0.011367	0.0124346	intron				HSF2BP	0	yes
chr21_s_66261	chr21	45420400	45420549	150	01	2.19354	0.000267895	0.000738269	intergenic				TRAPPC10	11656	yes
chr21_s_66262	chr21	45580750	45580899	150	01	3.83427	1.25833e-07	5.59172e-06	intergenic		yes		C21orf33	15144	yes
chr21_s_66263	chr21	45756850	45756999	150	01	1.74044	3.58247e-05	0.000208782	intron		yes	yes	C21orf2	0
chr21_s_66264	chr21	46294500	46294699	200	01	1.61201	1.11641e-05	2.65909e-05	promoter	yes			PTTG1IP	681	yes
chr21_s_66265	chr21	46436050	46436349	300	01	2.09656	1.32099e-08	1.92865e-07	intergenic		yes	yes	LINC00162	11407	yes
chr21_s_66266	chr21	47037250	47037449	200	01	0.972807	0.00201408	0.00239859	intergenic				SLC19A1	74864	yes
chr21_s_66306	chr21	47238700	47238849	150	10	-2.03975	0.000198401	0.000680582	intergenic				LOC100129027	8905	yes
chr21_s_66268	chr21	47309750	47310349	600	01	1.69523	2.96188e-15	2.57683e-14	intron				PCBP3	0	yes
chr21_s_66269	chr21	47313600	47313799	200	01	1.98358	3.69279e-05	7.22024e-05	intron				PCBP3	0	yes
chr21_s_66270	chr21	47391450	47392399	950	01	2.00408	3.31285e-13	1.51694e-12	promoter		yes		LOC101928796	484	yes
chr22_s_68267	chr22	21579700	21579949	250	01	3.50962	2.11055e-05	4.27018e-05	intergenic				FAM230B	33254
chr22_s_68271	chr22	27566550	27566799	250	10	-2.85692	0.0427534	0.0468643	intergenic				LINC01422	249976	yes
chr22_s_68272	chr22	29440900	29441149	250	10	-2.62367	0.00207365	0.00274879	intron				ZNRF3	0	yes
chr22_s_68268	chr22	32346300	32346449	150	01	3.35426	0.000689253	0.00146286	intron				YWHAH	0	yes
chr22_s_68269	chr22	33200900	33201099	200	01	2.62923	1.049e-09	5.29773e-08	intron			yes	SYN3, TIMP3	0	yes
chr22_s_68270	chr22	38625150	38625349	200	01	3.17959	0.000119124	0.000200067	intron				TMEM184B	0	yes
chr22_s_68263	chr22	40369350	40369499	150	01	2.27914	0.0208414	0.023521	3' end				GRAP2	3
chr22_s_68264	chr22	43685700	43685849	150	01	2.60802	0.00656453	0.00862732	intron				SCUBE1	0	yes
chr22_s_68265	chr22	44483750	44483949	200	01	3.01213	2.91984e-07	1.73863e-06	intron				PARVB	0	yes
chr22_s_68273	chr22	46020000	46020149	150	10	-3.51433	0.000570893	0.00145591	intergenic				FBLN1	22985	yes
chr22_s_68274	chr22	47037650	47037849	200	10	-3.01483	2.33507e-05	4.68353e-05	intron				GRAMD4	0	yes
chr22_s_68275	chr22	47504200	47504549	350	10	-2.64532	0.0017467	0.00238187	intron				TBC1D22A	0	yes
chr22_s_68276	chr22	49204800	49204949	150	10	-2.12398	0.0252478	0.0298384	intergenic				MIR4535	28634	yes
chr22_s_68266	chr22	50609700	50609849	150	01	2.97513	0.0030074	0.0045111	intron		yes		PANX2	0	yes
