# Supplementary material for: Genome-wide analysis of DNA methylation and gene expression defines molecular characteristics of Crohn’s disease-associated fibrosis
Source: Clin Epigenetics. 2016 Mar 12;8:30. doi: 10.1186/s13148-016-0193-6 (PMC4789277; doi:10.1186/s13148-016-0193-6)
Supplement: Additional file 2: Table S2. — RNA-seq analysis of differentially expressed genes in control and fibrotic HIF. Total mRNAs from three different normal (2, 3, 4) and fibrotic fibroblasts (6, 7, 8) were subjected to RNA-seq analysis. Normalized FPKM values were averaged and the log base twofold change for fibrotic versus normal HIF calculated. FDR adjusted p values are shown. Genes were considered significant if the adjusted p value was <0.05 and the log fold change was at least 1.5-fold. The differentially expressed genes are highlighted. (XLS 45 kb) [file 13148_2016_193_MOESM2_ESM.xls]

## Sheet: Sheet1
Supplmentary Table 2: RNA Seq-analysis of differentially expressed genes in control and fibrotic HIF.
	A= Normal, samples 2,3,4
B= Crohn's Disease, samples 6,7,8
							Normalized fragments per kilobase per million reads (FPKM)
GeneID	Average A	Average B	foldChange (B vs. A)	log2FoldChange (B vs. A)	P value	Adjusted P value	2 (A)	3 (A)	4 (A)	6 (B)	7 (B)	8 (B)
AOC3	6788.2	260.602	0.0383905	-4.70311	5.97147e-20	1.16217e-15	5182.89	5785.89	12202.6	99.1705	150.848	477.578
NAP1L2	924.248	29.6362	0.0320652	-4.96285	2.94193e-19	2.86279e-15	950.607	884.469	1096.74	25.8032	36.7786	18.6204
CADM1	125.199	2154.15	17.2057	4.10482	2.31223e-16	1.50002e-12	198.341	138.91	44.8665	1152.25	2382.53	2838.99
DOK5	416.817	24.026	0.0576417	-4.11674	4.84609e-14	2.35786e-10	313.593	555.642	494.528	30.2521	12.5585	19.8618
RAPGEF5	62.7624	829.059	13.2095	3.7235	6.48232e-11	2.52318e-07	45.3781	87.0127	70.7575	788.003	688.041	758.742
ATP10A	2956.3	401.114	0.135681	-2.88171	2.65167e-09	8.60113e-06	2254.29	2981.61	3633	297.926	549.458	355.958
TMEM26	28.1636	269.2	9.55846	3.25678	3.28635e-09	9.137e-06	7.59666	72.7834	12.4567	133.659	402.2	274.282
TLR4	22.9556	407.338	17.7446	4.14931	6.14195e-09	1.49418e-05	22.3445	25.9094	30.3866	179.466	502.718	408.152
ITGA8	131.737	3852.43	29.2433	4.87004	2.00434e-08	4.33427e-05	258.203	177.792	13.0228	1468.63	4829.65	4033.08
KCNH2	942.078	120.086	0.12747	-2.97177	8.34869e-08	0.000162482	675.333	772.35	1803.7	176.005	94.4157	34.8961
SCN3A	814.649	5543.78	6.80512	2.76662	1.69054e-07	0.000299102	783.114	1814.87	271.602	3186.26	8141.77	4665.94
LOC388630	201.177	25.196	0.125243	-2.9972	1.90832e-07	0.000309498	217.996	186.661	230.314	12.4567	32.2934	29.7926
PTGIS	18956.1	3463.28	0.1827	-2.45245	2.86973e-07	0.000429621	16135.3	22426.4	22757.3	2476.22	6250.56	811.849
ADAMTS5	3027.15	15477.4	5.11286	2.35413	3.62318e-07	0.000503674	2733	5112.55	2044.91	13311.8	16028.3	13607.8
HSPB6	7961.24	1519.13	0.190816	-2.38974	4.08096e-07	0.000529491	9367.59	8659.11	7036.06	1413.84	2193.26	458.062
MAFB	46.7673	437.635	9.35772	3.22616	6.06009e-07	0.000693496	62.7927	60.8266	26.8028	212.707	634.113	411.072
RORB	0.631357	36.0314	57.0698	5.83466	5.74384e-07	0.000693496	1.08524	0	0.889767	26.9111	26.0685	42.8845
VASH2	32.878	287.039	8.73043	3.12605	6.414e-07	0.000693496	32.5571	47.8575	25.8032	286.155	255.72	231.398
PREX2	10.7291	481.514	44.8794	5.48798	9.7168e-07	0.000995307	11.1722	13.4014	11.9376	209.377	408.403	639.588
CCNJL	16.9321	163.569	9.66031	3.27207	1.10548e-06	0.00102451	21.4423	6.51142	23.9288	65.8427	220.671	204.824
FBLN1	33566.5	7284.86	0.217028	-2.20405	1.09019e-06	0.00102451	31945.9	27660.2	41093.3	3932.63	1257.05	16664.9
RAB38	50.4254	289.089	5.733	2.51929	1.32361e-06	0.00117091	57.4104	75.7229	33.0568	260.457	301.104	245.576
WNT2B	3597.48	679.907	0.188996	-2.40358	1.57562e-06	0.00133325	2279.37	6748.03	3408.43	819.354	141.579	799.9
SNX10	19.6552	311.074	15.8265	3.98427	1.68672e-06	0.00136779	10.8524	46.8605	7.11813	156.982	338.891	388.641
CLCN4	29.1142	179.209	6.15539	2.62185	3.16418e-06	0.00236851	36.4804	22.4259	33.5167	163.497	171.468	155.537
FMO3	57.2632	4.22943	0.0738595	-3.75907	3.09508e-06	0.00236851	47.7504	48.8546	83.6381	3.58815	6.2068	2.68028
SORBS1	1433.03	36.4875	0.0254617	-5.29553	3.56739e-06	0.00257143	1343.76	831.711	2200.51	31.4719	46.8605	25.8032
CAPG	1329.35	301.478	0.226786	-2.1406	4.75072e-06	0.00330209	1625.15	1333.76	1201.42	310.529	146.217	372.408
EFNA5	286.394	62.8317	0.219389	-2.18844	5.68747e-06	0.00357063	278.082	422.062	246.586	133.484	16.9495	16.9056
GDF10	23.7715	0	0	-Inf	5.68101e-06	0.00357063	17.3638	34.8961	24.0237	0	0	0
IQSEC3	206.852	40.6151	0.196348	-2.34852	5.47346e-06	0.00357063	235.921	234.617	189.407	74.8814	14.9555	18.6851
TSPAN11	228.019	2706.57	11.8699	3.56924	6.65989e-06	0.00405046	183.292	264.626	299.168	972.05	3595.39	3499.58
C7orf69	21.1282	131.966	6.24597	2.64293	6.89044e-06	0.00406369	21.1031	25.9094	24.9605	101.697	150.371	97.7771
TANC1	1855.47	7573.87	4.08193	2.02925	1.18587e-05	0.00678807	1459.66	2951.36	1155.38	7955.87	6515.77	8249.98
C10orf10	4584.35	17637.8	3.8474	1.94388	1.44529e-05	0.00773718	4609.88	7292.02	1874.45	11435.9	24786.8	15267.6
CLIC3	1521.15	233.562	0.153543	-2.70329	1.47095e-05	0.00773718	1972.59	1819.83	1062.29	400.453	75.7745	143.252
COL24A1	22.3489	132.824	5.94321	2.57124	1.42399e-05	0.00773718	29.3014	32.9021	10.6772	107.645	134.067	125.973
CGREF1	1703.1	386.881	0.227163	-2.1382	1.95712e-05	0.0100236	1412.98	2140.63	1885.42	78.0423	1215.29	146.522
STEAP2	1127.44	192.681	0.170902	-2.54876	2.09028e-05	0.010431	1437.53	1048.34	1020.96	301.631	26.0141	150.204
DCDC2	1.18636	29.8199	25.1357	4.65167	2.53385e-05	0.0123284	0	3.55907	0	32.2753	41.9911	15.1933
AR	317.213	1237.36	3.90072	1.96374	2.60985e-05	0.0123885	244.548	561.073	237.667	965.127	1418.29	897.935
PLCL1	62.8246	295.718	4.70704	2.23482	3.18141e-05	0.0147421	56.0553	101.365	34.7581	228.718	468.823	168.498
ARHGAP42	84.2411	360.901	4.28414	2.09901	3.56804e-05	0.0154314	72.7109	90.7299	104.103	244.891	362.477	397.575
GRAMD1C	22.3488	121.894	5.45417	2.44736	3.54516e-05	0.0154314	8.97038	57.1025	16.0817	117.206	172.487	63.1734
STEAP1	809.513	115.615	0.14282	-2.80773	3.55197e-05	0.0154314	1081.83	788.263	658.456	132.399	27.9169	139.693
CLIC6	588.59	2141.2	3.63784	1.86308	4.43833e-05	0.0183785	581.687	1267.23	99.6539	1311.47	3295.81	1841.35
LINC00116	815.327	168.318	0.206443	-2.27619	4.40755e-05	0.0183785	806.437	686.472	1053.35	228.985	5.98219	194.859
CDH3	71.2191	3.59367	0.0504593	-4.30874	5.02349e-05	0.0203681	30.3866	115.656	81.8585	1.79408	2.48272	5.36057
ARHGEF4	629.099	136.706	0.217304	-2.20221	5.49872e-05	0.02184	580.273	434.206	872.818	93.102	196.554	120.461
ALCAM	4506.74	15806.4	3.50729	1.81036	5.82707e-05	0.0226813	5473.15	6217.36	3547.64	14568.6	18662.9	8712.93
RASGRP1	170.795	26.9447	0.15776	-2.6642	6.0758e-05	0.0231857	162.516	106.772	243.097	12.4136	40.2043	28.2162
SPOCD1	5099.81	1456.72	0.285642	-1.80772	6.46583e-05	0.0241996	4944.33	4682.46	8063.31	858.445	1157.59	1768.06
IL33	3523.13	592.087	0.168057	-2.57298	7.27683e-05	0.0267211	2651.64	3515.53	5081.82	1249.11	247.264	103.213
ANO4	394.697	1387.56	3.51552	1.81374	7.75849e-05	0.0279622	477.504	374.884	407.513	1023.52	2102.86	1014.93
BMPER	1904.34	312.171	0.163926	-2.60888	9.36742e-05	0.0325332	1280.58	1939.23	2783.19	347.154	314.064	189.407
IGF1	289.478	1006.84	3.47811	1.7983	9.52828e-05	0.0325332	138.481	557.812	285.151	527.632	1294.43	1138.33
KALRN	178.697	649.738	3.63597	1.86234	9.44299e-05	0.0325332	85.6538	227.824	290.844	390.837	701.136	627.029
ARL4C	1438.09	4938.82	3.43429	1.78001	0.000122538	0.039808	952.123	2758.91	970.202	3575.36	4088.48	5174.11
IFI27	382.801	1555.41	4.06324	2.02263	0.000122725	0.039808	320.316	211.701	801.918	698.661	2558.99	1459.66
SRD5A1	885.882	3003.93	3.3909	1.76167	0.00012156	0.039808	1010.47	1217.74	766.178	2415.81	2847.25	2599.62
LINC00256B	0.997032	23.7289	23.7995	4.57286	0.000126286	0.0402915	2.68028	0	0	12.4567	22.4259	35.9994
FAM117B	215.175	763.91	3.55018	1.82789	0.00012963	0.0403275	333.926	260.881	142.166	620.154	522.293	822.584
PLXDC2	818.771	2819.89	3.44406	1.78411	0.000130543	0.0403275	95.205	1402.97	1325.77	1718.06	3238.35	3129.68
FAM86DP	698.53	203.213	0.290915	-1.78133	0.00013404	0.0407609	635.227	553.471	1036.91	169.056	155.188	250.755
CNTNAP3	256.294	56.1106	0.218931	-2.19145	0.000136741	0.0409424	219.774	486.613	175.112	111.779	3.98813	30.2521
OBSCN	225.828	784.435	3.4736	1.79643	0.000145349	0.0428605	169.54	279.306	287.684	566.494	770.706	831.932
ATP6V0D2	7.43411	56.6148	7.61554	2.92895	0.000169971	0.0486033	0	21.1031	7.14742	55.3471	32.9021	63.1734
COL5A3	463.587	84.8975	0.183132	-2.44905	0.000169758	0.0486033	698.885	591.449	290.844	42.8724	88.0869	93.2919
LOC100506409	46.617	5.9723	0.128114	-2.9645	0.000177311	0.0486033	58.7246	50.2341	33.5167	5.36057	2.17047	7.97626
NOX4	23.9908	112.196	4.6766	2.22546	0.000174393	0.0486033	19.6554	29.3014	28.9139	72.0711	104.056	151.446
PAG1	500.933	1711.83	3.41728	1.77285	0.000177142	0.0486033	274.048	557.958	888.813	1371.41	1600.73	1756.77
CARD16	743.772	2398.28	3.22448	1.68907	0.000184334	0.0498266	890.759	652.955	770.135	2125.98	2680.02	1936.13
