# Supplementary material for: Genome-wide analysis of DNA methylation and gene expression defines molecular characteristics of Crohn’s disease-associated fibrosis
Source: Clin Epigenetics. 2016 Mar 12;8:30. doi: 10.1186/s13148-016-0193-6 (PMC4789277; doi:10.1186/s13148-016-0193-6)
Supplement: Additional file 4: Table S3. — List of input genes for GeneMANIA. The list of genes used to construct an interaction network in GeneMANIA in order to obtain functional enrichment is provided. A subset of the identified interactions are shown in Fig. 4. (XLSX 9 kb) [file 13148_2016_193_MOESM4_ESM.xlsx]

## Sheet: Sheet1
	Supplementary Table 3: GeneMANIA list of input genes
	ADAMTS5
	ALCAM
	ANO4
	AOC3
	AR
	ARHGAP42
	ARHGEF4
	ARL4C
	ATP10A
	ATP6VOD2
	BMPER
	C10orf10
	C7orf69
	CADM1
	CAPG
	CARD16
	CCNJL
	CDH3
	CGREF1
	CLCN4
	CLIC3
	CLIC6
	CNTNAP3
	COL24A1
	COL5A3
	DCD2
	DOK5
	EFNA5
	FAM117B
	FBLN1
	FMO3
	GDF10
	GRAMD1C
	HSPB6
	IF127
	IGF1
	IL33
	IQSEC3
	ITGA8
	KALRN
	KCNH2
	MAFB
	NAP1L2
	NOX4
	OBSCN
	PAG1
	PLCL1
	PLXDC2
	PREX2
	PTGIS
	PTGDS
	RAB38
	RAPGEF5
	RASGRP1
	RORB
	SCN3A
	SNX10
	SORBS1
	SPOCD1
	SRD5A1
	STEAP1
	STEAP2
	TANC1
	TLR4
	TMEM26
	TSPAN11
	VASH2
	WNT2B
	TRABD2B
