# Supplementary material for: Genome-wide analysis of DNA methylation and gene expression defines molecular characteristics of Crohn’s disease-associated fibrosis
Source: Clin Epigenetics. 2016 Mar 12;8:30. doi: 10.1186/s13148-016-0193-6 (PMC4789277; doi:10.1186/s13148-016-0193-6)
Supplement: Additional file 5: Table S4. — Network gene associations for WNT2B. List of genes in RNA-seq data set (bold italics) and in GeneMANIA database (italics) that interact with WNT2B are shown. (XLSX 45 kb) [file 13148_2016_193_MOESM5_ESM.xlsx]

## Sheet: Sheet1
	Supplementary Table 4: Network gene associations for WNT2B
	Gene symbol		Gene Name
	RORB		RAR-related orphan receptor B
	VASH2		Vasohibin 2
	C7orf69		Chromsome 7 open reading frame 69
	AOC3		Amine oxidase, copper containing 3
	ATP10A		ATPAse, class V, type 10A
	CLIC6		Chloride intracellular channel 6
	ADRA2A		Adrenergic receptor 2A
	EFEMP1		EGF-containing fibulin-like extracellular matrix protein 1
	ISLR		Immunoglobulin superfamily containing leucine-rich repeat
	CHRDL1		Chordin-like 1
