# Supplementary material for: Genome-wide analysis of DNA methylation and gene expression defines molecular characteristics of Crohn’s disease-associated fibrosis
Source: Clin Epigenetics. 2016 Mar 12;8:30. doi: 10.1186/s13148-016-0193-6 (PMC4789277; doi:10.1186/s13148-016-0193-6)
Supplement: Additional file 6:Table S5. — Network gene associations for PTGIS. List of genes in RNA-seq data set (bold italics) and in GeneMANIA database (italics) that interact with PTGIS are shown. (XLSX 45 kb) [file 13148_2016_193_MOESM6_ESM.xlsx]

## Sheet: Sheet1
	Supplementary Table 5: Network gene associations for PTGIS
	Gene symbol		Gene Name
	IGF-1		Insulin-like growth factor 1
	AOC-3		Amine oxidase, copper containing 3
	ADAMTS5		ADAM metalloproteinase with thrombosponding motifs 5
	FBLN1		Fibulin-1
	CGREF1		Cell growth regulator with EF-hand domain 1
	C10orf10		Chromosome 10 open reading frame 10
	SORBS1		sorbin and SH3 domain containing1
	ITGA8		integring alpha 8
	AR		androgen receptor
	BMPER		bone morphogenetic protein endothelial regulator
	ALCAM		activated leukocyte cell adhesion molecule
	CADM1		cell adhesion molecule 1
	ATP10A		ATPAse, class V, type 10A
	Col1A2		Type I collagen alpha 2
	Col5A1		Type V collagen alpha 1
	FMOD		fibromodulin
	DPT		dermatopontin
	APOD		apolipoprotein D
	WISP2		WNT inducible signaling pathway protein 2
	CHRDL1		Chordin-like 1
	PLN		phospholamban
	SPON1		spondin 1
	SFRP4		Secreted frizzled-related protein 4
	EFEMP1		EGF-containing fibulin-like extracellular matrix protein 1
	CILP		cartilage intermediate layer protein
	ISLR		immunoglobilin superfamily member containing leucine-rich repeat
