# Supplementary material for: Genome-wide analysis of DNA methylation and gene expression defines molecular characteristics of Crohn’s disease-associated fibrosis
Source: Clin Epigenetics. 2016 Mar 12;8:30. doi: 10.1186/s13148-016-0193-6 (PMC4789277; doi:10.1186/s13148-016-0193-6)
Supplement: Additional file 7:Table S6. — Network gene associations for PTGDS. List of genes in RNA-seq data set (bold italics) and in GeneMANIA database (italics) that interact with PTGDS are shown. (XLSX 41 kb) [file 13148_2016_193_MOESM7_ESM.xlsx]

## Sheet: Sheet1
		Supplementary Table 6: Network gene associations for PTGDS
		Gene symbol		Gene Name
		CLIC3		Chloride intracellular channel 3
		FBLN1		Fibulin-1
		TSPAN11		Tetraspanin 11
		VASH2		Vasohibin 2
		ARL4C		ADP-ribosylation factor-like 4C
		ATP10A		ATPAse, class V, type 10A
		CAPG		capping protein (actin filament), gelsolin-like
		PLCL1		phospholipase C-like 1
		RASGRP1		RAS guanyl releasing protein 1 (calcium and diacylglycerol-regulated)
		SNX10		sorting nexin 10
		IGF1		Insulin-like growth factor 1
		C7orf69		Chromosome 7 open reading frame 69
		DPT		dermatopontin
		NPNT		nephronectin
		CD6		Cluster of differentiation 6
		FMOD		fibromodulin
		ISLR		immunoglobilin superfamily member containing leucine-rich repeat
		SPON1		spondin 1
		APOD		apolipoprotein D
		ADRA2		Adrenergic receptor 2A
		CILP		cartilage intermediate layer protein
