# Supplementary material for: Genome-wide analysis of DNA methylation and gene expression defines molecular characteristics of Crohn’s disease-associated fibrosis
Source: Clin Epigenetics. 2016 Mar 12;8:30. doi: 10.1186/s13148-016-0193-6 (PMC4789277; doi:10.1186/s13148-016-0193-6)
Supplement: Additional file 8: Table S7. — Patient characteristics. The characteristics of the patients with Crohn’s disease and controls from whom colon specimens were obtained for the DNA methylome and RNA Seq analyses are shown. (XLSX 9 kb) [file 13148_2016_193_MOESM8_ESM.xlsx]

## Sheet: Sheet1
Supplementary Table 7: CD fibrotic and control patients used for DNA methylome and transcriptome studies
Colon sample		Gender/Age		Disease/Clinical features
NL2		F/46
NL3		F/52		Histologically normal tissue from
NL4		M/56		patients with Diverticulitis
CD6		M/26		Crohn's disease,fibrotic,
CD7		F/30		thickened and severely inflamed
CD8		M/35
