# Supplementary material for: Genome-wide analysis of DNA methylation and gene expression defines molecular characteristics of Crohn’s disease-associated fibrosis
Source: Clin Epigenetics. 2016 Mar 12;8:30. doi: 10.1186/s13148-016-0193-6 (PMC4789277; doi:10.1186/s13148-016-0193-6)
Supplement: Additional file 9: Table S8. — Primers for gene expression and bisulfite sequencing. The bisulfite sequencing primers for specific chromosomal locations and the qRT-PCR primer sequences and accession numbers, for WNT2B, PTGIS, and PTGDS are shown. (XLSX 11 kb) [file 13148_2016_193_MOESM9_ESM.xlsx]

## Sheet: Sheet1
Supplementary Table 8: Primers for Gene expression and Bisulfite Sequencing
		Gene Expression qRT-PCR primers			Sequence					Accession number
		PTGDS FWD				GGC GTT GTC CAT GTG CAA G					NM_000954.5 nt255-404
		PTGDS REV				GGA CTC CGG TAG CTG TAG GA
		PTGIS FWD				CTG GTT GGG GTA TGC CTT GG					NM_000961.3 nt168-413
		PTGIS REV				TCA TCA CTG GGG CTG TAA TGT
		WNT2B FWD				CGG GAC CAC ACC GTC TTT G					NM_024494.2 nt882-983
		WNT2B REV				GCG AGT AAT AGC GTG GAC TAC
Bisulfite sequencing primers					Sequence					Chromosomal location
		PTGDS FWD 1				AGT TGG GGT AGT AGG TTT AGG TTT T					Chr9: 138,991,609- 138,991,888
		PTGDS REV 1				CCA ATC CCA TCC ACA ATA TAT AAT AA
		PTGDS FWD 2				TAT ATA TTG TGG ATG GGA TTG GTT T					Chr9: 138,991,867- 138,992,023
		PTGDS REV 2				CTT CCC CTA ACA AAA ATC CTA TAA CC
		PTGDS FWD 3				AAT TTT TAG TAG GAT AAG GTG AGG G					Chr9: 138,992,023- 138,992,172
		PTGDS REV 3				ATA CCC AAA AAA AAC TTC TC
		PTGIS FWD1				TTT TTT GTT AAG AAG GTG TAA GGT T					Chr20: 47,617,790- 47,617,603
		PTGIS REV1				CAA ACA AAA ACT AAA AAA TAA AAA AC
		PTGIS FWD2				TTT TTG TTT GTA TTT GGT ATT TAT TTA					Chr20: 47,617,586- 47,617,446
		PTGIS REV2				ATC CCC CAA AAA CTC TAC ACT C
		WNT2B FWD				GGG TGA GGT AGG AGT AGT TTG AGT AT					Chr1: 113,051,799- 113,052,028
		WNT2B REV				CAA CAA AAA CAA AAA ACA AAC AAA A
